# Supplementary material for: Role of support bio-templating in Ni/Al2O3 catalysts for hydrogen production via dry reforming of methane
Source: Sci Rep. 2023 Oct 9;13:16972. doi: 10.1038/s41598-023-43782-8 (PMC10562384; doi:10.1038/s41598-023-43782-8)
Supplement: Supplementary file 2 — Supplementary Information 2. [file 41598_2023_43782_MOESM2_ESM.xls]

## Sheet: Reactor tests
Bulk alumina
without Ce
CH4 Conversion						CO2 Conversion
Temp.	10Ni	15Ni	20Ni	25Ni		Temp.	10Ni	15Ni	20Ni	25Ni
600	54.9	61.4	62.5	63.3		600	30.8	31.6	41.2	38
650	61.2	74	74.8	74.6		650	38.2	39.75	45.6	47.5
700	64.8	79.1	75.4	78.9		700	36.7	45.2	52.1	50.5
H2 Yield						H2/CO ratio
Temp.	10Ni	15Ni	20Ni	25Ni		Temp.	10Ni	15Ni	20Ni	25Ni
600	50.4	59.7	61.9	52.4		600	1.35639	1.5627	1.34773	1.18234
650	56.8	60.1	70.2	63.6		650	1.25768	1.24667	1.34166	1.17259
700	65.8	70.9	75.6	71.3		700	1.50387	1.33298	1.32095	1.24473
Bio alumina
without Ce
CH4 Conversion						CO2 Conversion
Temp.	10Ni	15Ni	20Ni	25Ni		Temp.	10Ni	15Ni	20Ni	25Ni
600	60.85	63.45	65.4	59		600	33.2	36.7	44.6	41.7
650	65.9	76.24	77.3	71.6		650	40	47.8	52.7	50.1
700	68.8	80.49	80.7	74.9		700	42.9	50.7	56.4	53.2
H2 Yield						H2/CO ratio
Temp.	10Ni	15Ni	20Ni	25Ni		Temp.	10Ni	15Ni	20Ni	25Ni
600	55	66.3	65	57.9		600	1.38674	1.56603	1.241	1.26949
650	60.5	65.74	74.1	68.7		650	1.31451	1.19983	1.2046	1.24766
700	69.8	73.2	78.5	75.3		700	1.43909	1.26736	1.26754	1.29879
Bulk alumina
1.5%Ce
CH4 Conversion						H2 Yield
Temp.	10Ni	15Ni	20Ni	25Ni		Temp.	10Ni	15Ni	20Ni	25Ni
600	54.9	62.7	63.3	62.1		600	59.1	61	57.7	54.9
650	61.2	74.3	75.2	73.7		650	60	64.8	65.4	65.7
700	64.8	79.6	78.3	77.2		700	68.7	73.1	74.9	74.1
Bio alumina
1.5%Ce
CH4 Conversion						H2 Yield
Temp.	10Ni	15Ni	20Ni	25Ni		Temp.	10Ni	15Ni	20Ni	25Ni
600	64.9	65.4	67.2	65.1		600	61.78	67.7	65.2	62.4
650	75	76.9	79.1	76.7		650	62.5	68.21	73.8	70.6
700	80.02	82.45	82.6	80.2		700	71.6	75.6	79.5	77.1
Bulk alumina
3%Ce
CH4 Conversion						H2 Yield
Temp.	10Ni	15Ni	20Ni	25Ni		Temp.	10Ni	15Ni	20Ni	25Ni
600	64.8	64.5	68.5	65.5		600	60.8	65.1	67.2	66.5
650	74.7	75.1	80.8	75.5		650	63.4	71.8	74.8	72.1
700	76.9	81.2	84.4	81.8		700	72.8	79.9	83.4	80.2
Bio alumina
3%Ce
CH4 Conversion						H2 Yield
Temp.	10Ni	15Ni	20Ni	25Ni		Temp.	10Ni	15Ni	20Ni	25Ni
600	63	67.5	70.3	68.5		600	65.4	69.3	70.4	67.8
650	72.12	79.2	83.2	80.5		650	68	75.7	77.8	75.1
700	77.15	84.5	88.7	84.8		700	80.03	83.4	85.3	83.2
Bulk alumina
4.5%Ce
CH4 Conversion						H2 Yield
Temp.	10Ni	15Ni	20Ni	25Ni		Temp.	10Ni	15Ni	20Ni	25Ni
600	63.6	62.7	65.8	63.4		600	60.1	63.8	64.1	62.1
650	71.9	74.8	76.6	75.2		650	61.4	66.4	71.7	69.3
700	75.2	76.8	81.3	78.7		700	71.6	76.1	76.6	75.6
Bio alumina
4.5%Ce
CH4 Conversion						H2 Yield
Temp.	10Ni	15Ni	20Ni	25Ni		Temp.	10Ni	15Ni	20Ni	25Ni
600	66.7	67	68.4	66.4		600	63.21	68.3	68.3	65.1
650	75.9	77.6	80.7	78.25		650	65.43	69.5	74.2	72.3
700	81.8	81.8	84.2	81.7		700	74.56	78.2	81.6	78.6

## Sheet: XRD
20%Ni@Bio-Al		20%Ni@Bulk-Al		3%Ce-20%Ni@Bio-Al		3%Ce-20%Ni@Bulk-Al
10	625.4	10.34	3714.2	10	2045.4	10.34	5950.8
10.05	652	10.39	3712.8	10.05	2072	10.39	5992.8
10.1	650.6	10.44	3670.8	10.1	2070.6	10.44	5994.2
10.15	652	10.49	3670.8	10.15	2072	10.49	5962
10.2	625.4	10.54	3682	10.2	2045.4	10.54	5966.2
10.25	670.2	10.59	3714.2	10.25	2090.2	10.59	5992.8
10.3	639.4	10.64	3711.4	10.3	2059.4	10.64	5946.6
10.35	638	10.69	3712.8	10.35	2058	10.69	5963.4
10.4	624	10.74	3693.2	10.4	2044	10.74	5962
10.45	639.4	10.79	3666.6	10.45	2059.4	10.79	5964.8
10.5	597.4	10.84	3680.6	10.5	2017.4	10.84	5918.6
10.55	598.8	10.89	3682	10.55	2018.8	10.89	5974.6
10.6	639.4	10.94	3728.2	10.6	2059.4	10.94	5977.4
10.65	680	10.99	3710	10.64	2022.2	10.99	5991.4
10.7	598.8	11.04	3680.6	10.69	2019.4	11.04	5960.6
10.75	597.4	11.09	3686.2	10.74	1948	11.09	5946.6
10.8	624	11.14	3707.2	10.79	1988.6	11.14	5948
10.85	639.4	11.19	3708.6	10.84	1934	11.19	5921.4
10.9	612.8	11.24	3683.4	10.89	1935.4	11.24	5959.2
10.95	612.8	11.29	3682	10.94	1963.4	11.29	6033.4
11	594.6	11.34	3680.6	10.99	2002.6	11.34	6032
11.05	583.4	11.39	3666.6	11.04	1977.4	11.39	5893.4
11.1	611.4	11.44	3679.2	11.09	1976	11.44	5938.2
11.15	612.8	11.49	3682	11.14	1920	11.49	5988.6
11.2	583.4	11.54	3682	11.19	1990	11.54	5992.8
11.25	611.4	11.59	3693.2	11.24	1962	11.59	5907.4
11.3	652	11.64	3708.6	11.29	1964.8	11.64	5936.8
11.35	656.2	11.69	3712.8	11.34	1963.4	11.69	5960.6
11.4	626.8	11.74	3707.2	11.39	1987.2	11.74	5960.6
11.45	636.6	11.79	3694.6	11.44	2006.8	11.79	6002.6
11.5	583.4	11.84	3680.6	11.49	2006.8	11.84	5918.6
11.55	580.6	11.89	3683.4	11.54	1952.2	11.89	5922.8
11.6	626.8	11.94	3684.8	11.59	1974.6	11.94	5991.4
11.65	625.4	11.99	3722.6	11.64	1908.8	11.99	5994.2
11.7	611.4	12.04	3710	11.69	1907.4	12.04	5976
11.75	607.2	12.09	3708.6	11.74	1932.6	12.09	5978.8
11.8	579.2	12.14	3752	11.79	1992.8	12.14	5948
11.85	625.4	12.19	3697.4	11.84	1966.2	12.19	5992.8
11.9	653.4	12.24	3712.8	11.89	1962	12.24	6061.4
11.95	654.8	12.29	3711.4	11.94	1949.4	12.29	6061.4
12	639.4	12.34	3700.2	11.99	2020.8	12.34	5992.8
12.05	624	12.39	3700.2	12.04	1932.6	12.39	5949.4
12.1	626.8	12.44	3724	12.09	1934	12.44	6032
12.15	625.4	12.49	3728.2	12.14	2036.2	12.49	6033.4
12.2	640.8	12.54	3693.2	12.19	1991.4	12.54	5980.2
12.25	611.4	12.59	3735.2	12.24	1988.6	12.59	5994.2
12.3	608.6	12.64	3722.6	12.29	1991.4	12.64	5976
12.35	610	12.69	3725.4	12.34	1962	12.69	5976
12.4	624	12.74	3735.2	12.39	1963.4	12.74	5991.4
12.45	607.2	12.79	3752	12.44	1964.8	12.79	5964.8
12.5	612.8	12.84	3739.4	12.49	1964.8	12.84	5920
12.55	554	12.89	3739.4	12.54	1966.2	12.89	5918.6
12.6	611.4	12.94	3735.2	12.59	1949.4	12.94	5962
12.65	611.4	12.99	3722.6	12.64	1948	12.99	6004
12.7	614.2	13.04	3712.8	12.69	1948	13.04	5936.8
12.75	583.4	13.09	3714.2	12.74	1974.6	13.09	5936.8
12.8	580.6	13.14	3756.2	12.79	1949.4	13.14	5976
12.85	580.6	13.19	3725.4	12.84	1950.8	13.19	5987.2
12.9	584.8	13.24	3750.6	12.89	1963.4	13.24	5908.8
12.95	611.4	13.29	3754.8	12.94	1890.6	13.29	5904.6
13	579.2	13.34	3711.4	12.99	1952.2	13.34	5992.8
13.05	596	13.39	3754.8	13.04	1949.4	13.39	6004
13.1	594.6	13.44	3778.6	13.09	2072.6	13.44	5966.2
13.15	607.2	13.49	3780	13.14	1948	13.49	5963.4
13.2	552.6	13.54	3725.4	13.19	1932.6	13.54	5935.4
13.25	579.2	13.59	3739.4	13.24	1932.6	13.59	5950.8
13.3	584.8	13.64	3798.2	13.29	1892	13.64	5977.4
13.35	622.6	13.69	3792.6	13.34	1994.2	13.69	5974.6
13.4	582	13.74	3752	13.39	1910.2	13.74	5987.2
13.45	600.2	13.79	3791.2	13.44	1904.6	13.79	5974.6
13.5	598.8	13.84	3770.2	13.49	1974.6	13.84	5964.8
13.55	579.2	13.89	3764.6	13.54	1922.8	13.89	5960.6
13.6	565.2	13.94	3780	13.59	2030.6	13.94	5950.8
13.65	636.6	13.99	3770.2	13.64	2036.2	13.99	6018
13.7	639.4	14.04	3808	13.69	1991.4	14.04	6002.6
13.75	579.2	14.09	3806.6	13.74	1974.6	14.09	6002.6
13.8	579.2	14.14	3780	13.79	1921.4	14.14	5962
13.85	612.8	14.19	3752	13.84	1920	14.19	5960.6
13.9	611.4	14.24	3764.6	13.89	1921.4	14.24	6016.6
13.95	608.6	14.29	3763.2	13.94	1960.6	14.29	6018
14	598.8	14.34	3770.2	13.99	2034.8	14.34	5949.4
14.05	600.2	14.39	3742.2	14.04	2033.4	14.39	6019.4
14.1	596	14.44	3722.6	14.09	1990	14.44	6061.4
14.15	598.8	14.49	3725.4	14.14	1917.2	14.49	6061.4
14.2	612.8	14.54	3749.2	14.19	2002.6	14.54	6008.2
14.25	594.6	14.59	3782.8	14.24	2001.2	14.59	5962
14.3	596	14.64	3766	14.29	1976	14.64	6034.8
14.35	584.8	14.69	3766	14.34	1948	14.69	6030.6
14.4	598.8	14.74	3752	14.39	1988.6	14.74	5994.2
14.45	565.2	14.79	3824.8	14.44	1990	14.79	5963.4
14.5	565.2	14.84	3837.4	14.49	2006.8	14.84	5978.8
14.55	572.2	14.89	3837.4	14.54	1977.4	14.89	5977.4
14.6	598.8	14.94	3792.6	14.59	2030.6	14.94	5988.6
14.65	570.8	14.99	3791.2	14.64	2033.4	14.99	5935.4
14.7	569.4	15.04	3806.6	14.69	1920	15.04	6030.6
14.75	625.4	15.09	3808	14.74	2005.4	15.09	6034.8
14.8	586.2	15.14	3794	14.79	2015.2	15.14	5948
14.85	625.4	15.19	3808	14.84	2022.2	15.19	5992.8
14.9	624	15.24	3805.2	14.89	2006.8	15.24	5974.6
14.95	600.2	15.29	3808	14.94	1960.6	15.29	5977.4
15	565.2	15.34	3806.6	14.99	1991.4	15.34	6030.6
15.05	611.4	15.39	3810.8	15.04	1991.4	15.39	5950.8
15.1	611.4	15.44	3806.6	15.09	1936.8	15.44	5974.6
15.15	538.6	15.49	3808	15.14	1918.6	15.49	5977.4
15.2	568	15.54	3750.6	15.19	1946.6	15.54	6072.6
15.25	584.8	15.59	3794	15.24	1950.8	15.59	6092.2
15.3	580.6	15.64	3778.6	15.29	1949.4	15.64	5962
15.35	622.6	15.69	3780	15.34	1960.6	15.69	5959.2
15.4	614.2	15.74	3763.2	15.39	1936.8	15.74	6034.8
15.45	569.4	15.79	3794	15.44	1935.4	15.79	5974.6
15.5	572.2	15.84	3795.4	15.49	2015.2	15.84	6060
15.55	593.2	15.89	3824.8	15.54	1991.4	15.89	6061.4
15.6	598.8	15.94	3819.2	15.59	2004	15.94	5988.6
15.65	610	15.99	3823.4	15.64	2005.4	15.99	6022.2
15.7	612.8	16.04	3822	15.69	2001.2	16.04	6057.2
15.75	593.2	16.09	3809.4	15.74	1948	16.09	6057.2
15.8	611.4	16.14	3836	15.79	2016.6	16.14	5948
15.85	652	16.19	3810.8	15.84	2020.8	16.19	6048.8
15.9	656.2	16.24	3812.2	15.89	2048.8	16.24	6001.2
15.95	582	16.29	3838.8	15.94	2019.4	16.29	6001.2
16	608.6	16.34	3822	15.99	2034.8	16.34	6088
16.05	582	16.39	3852.8	16.04	2030.6	16.39	6033.4
16.1	580.6	16.44	3854.2	16.09	1980.2	16.44	5988.6
16.15	569.4	16.49	3861.2	16.14	2015.2	16.49	5991.4
16.2	626.8	16.54	3866.8	16.19	2019.4	16.54	5992.8
16.25	593.2	16.59	3864	16.24	2016.6	16.59	6043.2
16.3	600.2	16.64	3868.2	16.29	2018	16.64	6044.6
16.35	598.8	16.69	3850	16.34	2032	16.69	6046
16.4	628.2	16.74	3892	16.39	2061.4	16.74	6033.4
16.45	612.8	16.79	3850	16.44	2062.8	16.79	6074
16.5	614.2	16.84	3848.6	16.49	2034.8	16.84	6048.8
16.55	598.8	16.89	3880.8	16.54	2043.2	16.89	6047.4
16.6	611.4	16.94	3795.4	16.59	2015.2	16.94	5990
16.65	625.4	16.99	3848.6	16.64	2022.2	16.99	6001.2
16.7	621.2	17.04	3850	16.69	2075.4	17.04	5945.2
16.75	612.8	17.09	3880.8	16.74	1992.8	17.09	5950.8
16.8	598.8	17.14	3893.4	16.79	2072.6	17.14	6117.4
16.85	594.6	17.19	3864	16.84	2071.2	17.19	6005.4
16.9	594.6	17.24	3865.4	16.89	1994.2	17.24	6169.2
16.95	611.4	17.29	3906	16.94	2005.4	17.29	6173.4
17	668.8	17.34	3892	16.99	2086.6	17.34	6060
17.05	636.6	17.39	3882.2	17.04	2086.6	17.39	6030.6
17.1	636.6	17.44	3879.4	17.09	2030.6	17.44	6048.8
17.15	607.2	17.49	3878	17.14	2046	17.49	6048.8
17.2	611.4	17.54	3907.4	17.19	2044.6	17.54	6103.4
17.25	622.6	17.59	3904.6	17.24	2048.8	17.59	6114.6
17.3	626.8	17.64	3908.8	17.29	2089.4	17.64	6141.2
17.35	608.6	17.69	3866.8	17.34	2048.8	17.69	6146.8
17.4	614.2	17.74	3837.4	17.39	2004	17.74	6076.8
17.45	656.2	17.79	3978.8	17.44	2002.6	17.79	6090.8
17.5	656.2	17.84	3976	17.49	2089.4	17.84	6159.4
17.55	635.2	17.89	3934	17.54	2061.4	17.89	6162.2
17.6	664.6	17.94	3894.8	17.59	1991.4	17.94	6103.4
17.65	612.8	17.99	3862.6	17.64	1991.4	17.99	6099.2
17.7	610	18.04	3866.8	17.69	1936.8	18.04	6131.4
17.75	608.6	18.09	3920	17.74	1918.6	18.09	6128.6
17.8	654.8	18.14	3917.2	17.79	1946.6	18.14	6103.4
17.85	640.8	18.19	3950.8	17.84	1950.8	18.19	6202.8
17.9	639.4	18.24	3948	17.89	1949.4	18.24	6104.8
17.95	682.8	18.29	3949.4	17.94	1960.6	18.29	6100.6
18	600.2	18.34	3934	17.99	1936.8	18.34	6071.2
18.05	694	18.39	3906	18.04	1935.4	18.39	6113.2
18.1	692.6	18.44	3908.8	18.09	2015.2	18.44	6188.8
18.15	649.2	18.49	3920	18.14	1991.4	18.49	6187.4
18.2	650.6	18.54	3892	18.19	2004	18.54	6086.6
18.25	681.4	18.59	3934	18.24	2005.4	18.59	6076.8
18.3	678.6	18.64	3936.8	18.29	2001.2	18.64	6132.8
18.35	635.2	18.69	3936.8	18.34	1948	18.69	6128.6
18.4	639.4	18.74	3934	18.39	2016.6	18.74	6197.2
18.45	668.8	18.79	3904.6	18.44	2020.8	18.79	6158
18.5	666	18.84	3907.4	18.49	2048.8	18.84	6215.4
18.55	664.6	18.89	3976	18.54	2019.4	18.89	6212.6
18.6	681.4	18.94	3932.6	18.59	2034.8	18.94	6202.8
18.65	722	18.99	3987.2	18.64	2030.6	18.99	6271.4
18.7	723.4	19.04	3992.8	18.69	1980.2	19.04	6169.2
18.75	723.4	19.09	4004	18.74	2015.2	19.09	6172
18.8	692.6	19.14	3991.4	18.79	2019.4	19.14	6158
18.85	709.4	19.19	4005.4	18.84	2016.6	19.19	6212.6
18.9	708	19.24	4004	18.89	2018	19.24	6104.8
18.95	678.6	19.29	3920	18.94	2032	19.29	6100.6
19	706.6	19.34	3977.4	18.99	2061.4	19.34	6215.4
19.05	752.8	19.39	4005.4	19.04	2062.8	19.39	6188.8
19.1	748.6	19.44	4004	19.09	2034.8	19.44	6244.8
19.15	751.4	19.49	4002.6	19.14	2043.2	19.49	6246.2
19.2	761.2	19.54	3966.2	19.19	2015.2	19.54	6232.2
19.25	740.2	19.59	3988.6	19.24	2022.2	19.59	6230.8
19.3	737.4	19.64	3992.8	19.29	2075.4	19.64	6228
19.35	765.4	19.69	4006.8	19.34	1992.8	19.69	6228
19.4	748.6	19.74	4001.2	19.39	2072.6	19.74	6270
19.45	737.4	19.79	4030.6	19.44	2071.2	19.79	6254.6
19.5	736	19.84	4036.2	19.49	1994.2	19.84	6118.8
19.55	779.4	19.89	3988.6	19.54	2005.4	19.89	6118.8
19.6	722	19.94	3950.8	19.59	2086.6	19.94	6201.4
19.65	681.4	19.99	3963.4	19.64	2086.6	19.99	6146.8
19.7	682.8	20.04	3960.6	19.69	2030.6	20.04	6228
19.75	736	20.09	4048.8	19.74	2046	20.09	6225.2
19.8	678.6	20.14	4030.6	19.79	2044.6	20.14	6170.6
19.85	709.4	20.19	4034.8	19.84	2048.8	20.19	6243.4
19.9	708	20.24	4032	19.89	2089.4	20.24	6228
19.95	706.6	20.29	4044.6	19.94	2048.8	20.29	6225.2
20	682.8	20.34	4019.4	19.99	2004	20.34	6232.2
20.05	681.4	20.39	4128.6	20.04	2002.6	20.39	6184.6
20.1	678.6	20.44	4130	20.09	2089.4	20.44	6188.8
20.15	681.4	20.49	3987.2	20.14	2061.4	20.49	6201.4
20.2	682.8	20.54	4001.2	20.19	2270	20.54	6268.6
20.25	678.6	20.59	4061.4	20.24	2086.6	20.59	6170.6
20.3	680	20.64	4061.4	20.29	2086.6	20.64	6176.2
20.35	684.2	20.69	4034.8	20.34	2030.6	20.69	6173.4
20.4	608.6	20.74	4001.2	20.39	2046	20.74	6200
20.45	681.4	20.79	4050.2	20.44	2044.6	20.79	6201.4
20.5	682.8	20.84	4048.8	20.49	2183.2	20.84	6201.4
20.55	668.8	20.89	4018	20.54	2246.2	20.89	6240.6
20.6	691.2	20.94	4006.8	20.59	2172	20.94	6243.4
20.65	692.6	20.99	4020.8	20.64	2169.2	20.99	6201.4
20.7	652	21.04	4022.2	20.69	2244.8	21.04	6204.2
20.75	663.2	21.09	4020.8	20.74	2128.6	21.09	6226.6
20.8	670.2	21.14	4020.8	20.79	2117.4	21.14	6158
20.85	668.8	21.19	3990	20.84	2118.8	21.19	6200
20.9	708	21.24	3991.4	20.89	2061.4	21.24	6202.8
20.95	656.2	21.29	4015.2	20.94	2176.2	21.29	6229.4
21	654.8	21.34	3949.4	20.99	2155.2	21.34	6215.4
21.05	652	21.39	4044.6	21.04	2158	21.39	6174.8
21.1	653.4	21.44	4044.6	21.09	2090.8	21.44	6172
21.15	649.2	21.49	4058.6	21.14	2186	21.49	6200
21.2	638	21.54	4006.8	21.19	2142.6	21.54	6158
21.25	636.6	21.59	4006.8	21.24	2145.4	21.59	6267.2
21.3	667.4	21.64	4006.8	21.29	2256	21.64	6270
21.35	625.4	21.69	4004	21.34	2186	21.69	6145.4
21.4	626.8	21.74	3992.8	21.39	2190.2	21.74	6198.6
21.45	626.8	21.79	4018	21.44	2187.4	21.79	6243.4
21.5	622.6	21.84	4019.4	21.49	2120.2	21.84	6246.2
21.55	597.4	21.89	4089.4	21.54	2116	21.89	6186
21.6	653.4	21.94	3976	21.59	2117.4	21.94	6226.6
21.65	649.2	21.99	4032	21.64	2116	21.99	6243.4
21.7	670.2	22.04	4029.2	21.69	2132.8	22.04	6242
21.75	670.2	22.09	4050.2	21.74	2169.2	22.09	6146.8
21.8	663.2	22.14	4062.8	21.79	2173.4	22.14	6131.4
21.85	670.2	22.19	3959.2	21.84	2022.2	22.19	6228
21.9	626.8	22.24	3963.4	21.89	2057.2	22.24	6226.6
21.95	650.6	22.29	4001.2	21.94	2100.6	22.29	6160.8
22	636.6	22.34	3978.8	21.99	2104.8	22.34	6200
22.05	638	22.39	4033.4	22.04	2102	22.39	6160.8
22.1	649.2	22.44	4034.8	22.09	2090.8	22.44	6155.2
22.15	678.6	22.49	4103.4	22.14	2085.2	22.49	6158
22.2	638	22.54	4114.6	22.19	2086.6	22.54	6218.2
22.25	639.4	22.59	3960.6	22.24	2088	22.59	6215.4
22.3	608.6	22.64	3962	22.29	2103.4	22.64	6214
22.35	650.6	22.69	4018	22.34	2044.6	22.69	6131.4
22.4	622.6	22.74	3962	22.39	2044.6	22.74	6176.2
22.45	628.2	22.79	4061.4	22.44	2186	22.79	6102
22.5	650.6	22.84	4058.6	22.49	2142.6	22.84	6104.8
22.55	680	22.89	4015.2	22.54	2174.8	22.89	6200
22.6	696.8	22.94	3963.4	22.59	2174.8	22.94	6204.2
22.65	695.4	22.99	4103.4	22.64	2116	22.99	6172
22.7	611.4	23.04	4102	22.69	2104.8	23.04	6170.6
22.75	663.2	23.09	3994.2	22.74	2128.6	23.09	6131.4
22.8	652	23.14	4018	22.79	2131.4	23.14	6187.4
22.85	652	23.19	4002.6	22.84	2090.8	23.19	6232.2
22.9	684.2	23.24	4004	22.89	2169.2	23.24	6225.2
22.95	692.6	23.29	3980.2	22.94	2062.8	23.29	6170.6
23	639.4	23.34	4004	22.99	2061.4	23.34	6186
23.05	642.2	23.39	4062.8	23.04	2071.2	23.39	6186
23.1	668.8	23.44	4060	23.09	2117.4	23.44	6187.4
23.15	684.2	23.49	4004	23.14	2078.2	23.49	6146.8
23.2	612.8	23.54	4018	23.19	2075.4	23.54	6174.8
23.25	607.2	23.59	3948	23.24	2155.2	23.59	6159.4
23.3	666	23.64	3945.2	23.29	2061.4	23.64	6158
23.35	639.4	23.69	4044.6	23.34	2113.2	23.69	6072.6
23.4	678.6	23.74	4062.8	23.39	2118.8	23.74	6172
23.45	682.8	23.79	3991.4	23.44	2075.4	23.79	6159.4
23.5	653.4	23.84	3992.8	23.49	2099.2	23.84	6156.6
23.55	663.2	23.89	4008.2	23.54	2076.8	23.89	6128.6
23.6	649.2	23.94	3949.4	23.59	2075.4	23.94	6215.4
23.65	654.8	23.99	3992.8	23.64	2144	23.99	6212.6
23.7	624	24.04	3990	23.69	2117.4	24.04	6212.6
23.75	628.2	24.09	4048.8	23.74	2100.6	24.09	6128.6
23.8	636.6	24.14	3991.4	23.79	2104.8	24.14	6132.8
23.85	642.2	24.19	4036.2	23.84	2169.2	24.19	6212.6
23.9	624	24.24	4034.8	23.89	2103.4	24.24	6212.6
23.95	668.8	24.29	4047.4	23.94	2058.6	24.29	6132.8
24	652	24.34	3976	23.99	2058.6	24.34	6187.4
24.05	652	24.39	4058.6	24.04	2088	24.39	6103.4
24.1	625.4	24.44	4062.8	24.09	2062.8	24.44	6103.4
24.15	650.6	24.49	4033.4	24.14	2050.2	24.49	6089.4
24.2	680	24.54	4061.4	24.19	2047.4	24.54	6215.4
24.25	681.4	24.59	4131.4	24.24	2131.4	24.59	6156.6
24.3	682.8	24.64	4131.4	24.29	2046	24.64	6156.6
24.35	666	24.69	4015.2	24.34	2132.8	24.69	6228
24.4	663.2	24.74	4002.6	24.39	2130	24.74	6198.6
24.45	663.2	24.79	4004	24.44	2089.4	24.79	6104.8
24.5	666	24.84	4004	24.49	2155.2	24.84	6103.4
24.55	666	24.89	4002.6	24.54	2103.4	24.89	6170.6
24.6	636.6	24.94	3959.2	24.59	2103.4	24.94	6141.2
24.65	640.8	24.99	4048.8	24.64	2106.2	24.99	6174.8
24.7	625.4	25.04	4047.4	24.69	2030.6	25.04	6173.4
24.75	625.4	25.09	3976	24.74	2104.8	25.09	6128.6
24.8	650.6	25.14	4016.6	24.79	2103.4	25.14	6131.4
24.85	653.4	25.19	4044.6	24.84	2043.2	25.19	6117.4
24.9	635.2	25.24	4050.2	24.89	2141.2	25.24	6117.4
24.95	680	25.29	4061.4	24.94	2092.2	25.29	6114.6
25	681.4	25.34	4046	24.99	2089.4	25.34	6212.6
25.05	681.4	25.39	3988.6	25.04	2062.8	25.39	6169.2
25.1	691.2	25.44	3990	25.09	2127.2	25.44	6173.4
25.15	678.6	25.49	4033.4	25.14	2099.2	25.49	6145.4
25.2	664.6	25.54	3946.6	25.19	2103.4	25.54	6156.6
25.25	666	25.59	4002.6	25.24	2100.6	25.59	6188.8
25.3	681.4	25.64	4001.2	25.29	2092.2	25.64	6187.4
25.35	670.2	25.69	4088	25.34	2061.4	25.69	6132.8
25.4	654.8	25.74	4033.4	25.39	2060	25.74	6116
25.45	650.6	25.79	4033.4	25.44	2092.2	25.79	6173.4
25.5	706.6	25.84	4036.2	25.49	2174.8	25.84	6170.6
25.55	628.2	25.89	3988.6	25.54	2130	25.89	6187.4
25.6	696.8	25.94	3994.2	25.59	2130	25.94	6116
25.65	695.4	25.99	4018	25.64	2158	25.99	6188.8
25.7	663.2	26.04	4016.6	25.69	2190.2	26.04	6184.6
25.75	695.4	26.09	3949.4	25.74	2092.2	26.09	6142.6
25.8	722	26.14	4046	25.79	2086.6	26.14	6155.2
25.85	719.2	26.19	3978.8	25.84	2085.2	26.19	6128.6
25.9	612.8	26.24	3976	25.89	2064.2	26.24	6132.8
25.95	706.6	26.29	4033.4	25.94	2144	26.29	6103.4
26	677.2	26.34	4030.6	25.99	2142.6	26.34	6202.8
26.05	681.4	26.39	4019.4	26.04	2146.8	26.39	6146.8
26.1	696.8	26.44	4022.2	26.09	2160.8	26.44	6145.4
26.15	649.2	26.49	4047.4	26.14	2130	26.49	6200
26.2	682.8	26.54	3994.2	26.19	2134.2	26.54	6117.4
26.25	684.2	26.59	4075.4	26.24	2116	26.59	6211.2
26.3	654.8	26.64	4075.4	26.29	2158	26.64	6214
26.35	737.4	26.69	4048.8	26.34	2218.2	26.69	6309.2
26.4	667.4	26.74	3988.6	26.39	2215.4	26.74	6243.4
26.45	666	26.79	4016.6	26.44	2198.6	26.79	6202.8
26.5	653.4	26.84	4015.2	26.49	2212.6	26.84	6202.8
26.55	737.4	26.89	4064.2	26.54	2141.2	26.89	6271.4
26.6	719.2	26.94	4020.8	26.59	2141.2	26.94	6158
26.65	719.2	26.99	4030.6	26.64	2200	26.99	6229.4
26.7	720.6	27.04	4032	26.69	2186	27.04	6032
26.75	698.2	27.09	4030.6	26.74	2155.2	27.09	6030.6
26.8	748.6	27.14	4075.4	26.79	2158	27.14	6075.4
26.85	751.4	27.19	4001.2	26.84	2184.6	27.19	6001.2
26.9	625.4	27.24	4001.2	26.89	2159.4	27.24	6001.2
26.95	667.4	27.29	4005.4	26.94	2204.2	27.29	6005.4
27	654.8	27.34	4030.6	26.99	2198.6	27.34	6030.6
27.05	650.6	27.39	4089.4	27.04	2148.2	27.39	6089.4
27.1	694	27.44	4090.8	27.09	2211.2	27.44	6090.8
27.15	710.8	27.49	4008.2	27.14	2240.6	27.49	6008.2
27.2	708	27.54	4033.4	27.19	2239.2	27.54	6033.4
27.25	709.4	27.59	4062.8	27.24	2106.2	27.59	6062.8
27.3	621.2	27.64	4064.2	27.29	2228	27.64	6064.2
27.35	709.4	27.69	4116	27.34	2258.8	27.69	6116
27.4	668.8	27.74	4044.6	27.39	2257.4	27.74	6044.6
27.45	664.6	27.79	4078.2	27.44	2295.2	27.79	6078.2
27.5	694	27.84	4078.2	27.49	2243.4	27.84	6078.2
27.55	724.8	27.89	4061.4	27.54	2260.2	27.89	6061.4
27.6	723.4	27.94	4086.6	27.59	2256	27.94	6086.6
27.65	720.6	27.99	4029.2	27.64	2162.2	27.99	6029.2
27.7	712.2	28.04	4034.8	27.69	2240.6	28.04	6034.8
27.75	698.2	28.09	4092.2	27.74	2228	28.09	6092.2
27.8	736	28.14	4072.6	27.79	2228	28.14	6072.6
27.85	734.6	28.19	4046	27.84	2243.4	28.19	6046
27.9	779.4	28.24	4043.2	27.89	2244.8	28.24	6043.2
27.95	678.6	28.29	4064.2	27.94	2326	28.29	6064.2
28	694	28.34	4100.6	27.99	2327.4	28.34	6100.6
28.05	692.6	28.39	4022.2	28.04	2270	28.39	6022.2
28.1	751.4	28.44	4018	28.09	2257.4	28.44	6018
28.15	710.8	28.49	4030.6	28.14	2267.2	28.49	6030.6
28.2	738.8	28.54	4018	28.19	2271.4	28.54	6018
28.25	734.6	28.59	4104.8	28.24	2256	28.59	6104.8
28.3	724.8	28.64	4103.4	28.29	2354	28.64	6103.4
28.35	712.2	28.69	4076.8	28.34	2295.2	28.69	6076.8
28.4	738.8	28.74	4089.4	28.39	2296.6	28.74	6089.4
28.45	734.6	28.79	4106.2	28.44	2370.8	28.79	6106.2
28.5	738.8	28.84	4100.6	28.49	2316.2	28.84	6100.6
28.55	750	28.89	4114.6	28.54	2340	28.89	6114.6
28.6	724.8	28.94	4089.4	28.59	2337.2	28.94	6089.4
28.65	720.6	28.99	4128.6	28.64	2394.6	28.99	6128.6
28.7	698.2	29.04	4130	28.69	2411.4	29.04	6130
28.75	765.4	29.09	4076.8	28.74	2540.2	29.09	6076.8
28.8	794.8	29.14	4158	28.79	2536	29.14	6158
28.85	793.4	29.19	4158	28.84	2397.4	29.19	6158
28.9	748.6	29.24	4062.8	28.89	2326	29.24	6062.8
28.95	761.2	29.29	4061.4	28.94	2421.2	29.29	6061.4
29	766.8	29.34	4085.2	28.99	2422.6	29.34	6085.2
29.05	750	29.39	4088	29.04	2425.4	29.39	6088
29.1	752.8	29.44	4100.6	29.09	2408.6	29.44	6100.6
29.15	748.6	29.49	4128.6	29.14	2394.6	29.49	6128.6
29.2	752.8	29.54	4295.2	29.19	2398.8	29.54	6295.2
29.25	750	29.59	4298	29.24	2324.6	29.59	6298
29.3	792	29.64	4142.6	29.29	2338.6	29.64	6142.6
29.35	822.8	29.69	4132.8	29.34	2408.6	29.69	6132.8
29.4	820	29.74	4158	29.39	2411.4	29.74	6158
29.45	748.6	29.79	4159.4	29.44	2450.6	29.79	6159.4
29.5	778	29.84	4116	29.49	2383.4	29.84	6116
29.55	780.8	29.89	4071.2	29.54	2453.4	29.89	6071.2
29.6	778	29.94	4174.8	29.59	2454.8	29.94	6174.8
29.65	740.2	29.99	4172	29.64	2314.8	29.99	6172
29.7	821.4	30.04	4104.8	29.69	2368	30.04	6104.8
29.75	790.6	30.09	4103.4	29.74	2370.8	30.09	6103.4
29.8	794.8	30.14	4218.2	29.79	2274.2	30.14	6218.2
29.85	849.4	30.19	4215.4	29.84	2298	30.19	6215.4
29.9	775.2	30.24	4128.6	29.89	2382	30.24	6128.6
29.95	831.2	30.29	4146.8	29.94	2383.4	30.29	6146.8
30	832.6	30.34	4142.6	29.99	2327.4	30.34	6142.6
30.05	821.4	30.39	4144	30.04	2428.2	30.39	6144
30.1	818.6	30.44	4172	30.09	2352.6	30.44	6172
30.15	793.4	30.49	4172	30.14	2356.8	30.49	6172
30.2	789.2	30.54	4258.8	30.19	2274.2	30.54	6258.8
30.25	834	30.59	4256	30.24	2380.6	30.59	6256
30.3	836.8	30.64	4218.2	30.29	2410	30.64	6218.2
30.35	838.2	30.69	4186	30.34	2412.8	30.69	6186
30.4	832.6	30.74	4200	30.39	2372.2	30.74	6200
30.45	850.8	30.79	4197.2	30.44	2400.2	30.79	6197.2
30.5	891.4	30.84	4128.6	30.49	2512.2	30.84	6128.6
30.55	878.8	30.89	4170.6	30.54	2509.4	30.89	6170.6
30.6	878.8	30.94	4282.6	30.59	2356.8	30.94	6282.6
30.65	877.4	30.99	4286.8	30.64	2438	30.99	6286.8
30.7	906.8	31.04	4075.4	30.69	2467.4	31.04	6075.4
30.75	860.6	31.09	4286.8	30.74	2466	31.09	6286.8
30.8	866.2	31.14	4216.8	30.79	2382	31.14	6216.8
30.85	902.6	31.19	4218.2	30.84	2422.6	31.19	6342.8
30.9	905.4	31.24	4230.8	30.89	2550	31.24	6370.8
30.95	905.4	31.29	4202.8	30.94	2547.2	31.29	6326
31	902.6	31.34	4239.2	30.99	2526.2	31.34	6442.2
31.05	944.6	31.39	4246.2	31.04	2537.4	31.39	6436.6
31.1	905.4	31.44	4186	31.09	2470.2	31.44	6370.8
31.15	862	31.49	4160.8	31.14	2464.6	31.49	6310.6
31.2	864.8	31.54	4202.8	31.19	2481.4	31.54	6394.6
31.25	932	31.59	4204.2	31.24	2410	31.59	6393.2
31.3	1058	31.64	4197.2	31.29	2646.6	31.64	6285.4
31.35	905.4	31.69	4328.8	31.34	2646.6	31.69	6328.8
31.4	901.2	31.74	4328.8	31.39	2551.4	31.74	6354
31.45	1031.4	31.79	4327.4	31.44	2621.4	31.79	6356.8
31.5	1000.6	31.84	4272.8	31.49	2548.6	31.84	6425.4
31.55	950.2	31.89	4282.6	31.54	2547.2	31.89	6449.2
31.6	946	31.94	4299.4	31.59	2550	31.94	6370.8
31.65	962.8	31.99	4300.8	31.64	2594.8	31.99	6372.2
31.7	902.6	32.04	4274.2	31.69	2562.6	32.04	6382
31.75	946	32.09	4202.8	31.74	2566.8	32.09	6439.4
31.8	946	32.14	4398.8	31.79	2634	32.14	6324.6
31.85	1017.4	32.19	4396	31.84	2648	32.19	6328.8
31.9	929.2	32.24	4267.2	31.89	2624.2	32.24	6394.6
31.95	992.2	32.29	4314.8	31.94	2624.2	32.29	6470.2
32	992.2	32.34	4257.4	31.99	2580.8	32.34	6463.2
32.05	1076.2	32.39	4254.6	32.04	2673.2	32.39	6466
32.1	1018.8	32.44	4328.8	32.09	2610.2	32.44	6411.4
32.15	1018.8	32.49	4271.4	32.14	2610.2	32.49	6422.6
32.2	1014.6	32.54	4271.4	32.19	2636.8	32.54	6463.2
32.25	1034.2	32.59	4272.8	32.24	2632.6	32.59	6466
32.3	944.6	32.64	4214	32.29	2664.8	32.64	6436.6
32.35	1013.2	32.69	4285.4	32.34	2662	32.69	6408.6
32.4	1020.2	32.74	4300.8	32.39	2565.4	32.74	6467.4
32.45	946	32.79	4295.2	32.44	2575.2	32.79	6468.8
32.5	990.8	32.84	4243.4	32.49	2547.2	32.84	6438
32.55	1074.8	32.89	4267.2	32.54	2552.8	32.89	6620
32.6	1074.8	32.94	4384.8	32.59	2702.6	32.94	6594.8
32.65	1056.6	32.99	4380.6	32.64	2652.2	32.99	6596.2
32.7	974	33.04	4187.4	32.69	2610.2	33.04	6523.4
32.75	992.2	33.09	4253.2	32.74	2610.2	33.09	6512.2
32.8	990.8	33.14	4281.2	32.79	2618.6	33.14	6592
32.85	974	33.19	4285.4	32.84	2705.4	33.19	6589.2
32.9	1018.8	33.24	4284	32.89	2720.8	33.24	6492.6
32.95	1017.4	33.29	4400.2	32.94	2716.6	33.29	6523.4
33	1017.4	33.34	4288.2	32.99	2607.4	33.34	6436.6
33.05	919.4	33.39	4288.2	33.04	2622.8	33.39	6440.8
33.1	888.6	33.44	4327.4	33.09	2722.2	33.44	6610.2
33.15	934.8	33.49	4314.8	33.14	2719.4	33.49	6537.4
33.2	933.4	33.54	4229.4	33.19	2534.6	33.54	6428.2
33.25	943.2	33.59	4230.8	33.24	2646.6	33.59	6422.6
33.3	960	33.64	4342.8	33.29	2646.6	33.64	6509.4
33.35	919.4	33.69	4352.6	33.34	2652.2	33.69	6496.8
33.4	922.2	33.74	4286.8	33.39	2617.2	33.74	6538.8
33.45	947.4	33.79	4282.6	33.44	2604.6	33.79	6536
33.5	988	33.84	4340	33.49	2664.8	33.84	6520.6
33.55	932	33.89	4365.2	33.54	2660.6	33.89	6494
33.6	930.6	33.94	4312	33.59	2610.2	33.94	6425.4
33.65	1004.8	33.99	4316.2	33.64	2480	33.99	6421.2
33.7	974	34.04	4380.6	33.69	2606	34.04	6468.8
33.75	961.4	34.09	4338.6	33.74	2608.8	34.09	6480
33.8	962.8	34.14	4356.8	33.79	2636.8	34.14	6436.6
33.85	930.6	34.19	4356.8	33.84	2635.4	34.19	6440.8
33.9	905.4	34.24	4438	33.89	2520.6	34.24	6456.2
33.95	1016	34.29	4272.8	33.94	2522	34.29	6414.2
34	1014.6	34.34	4354	33.99	2592	34.34	6366.6
34.05	1027.2	34.39	4354	34.04	2636.8	34.39	6370.8
34.1	1018.8	34.44	4478.6	34.09	2551.4	34.44	6410
34.15	976.8	34.49	4324.6	34.14	2551.4	34.49	6438
34.2	972.6	34.54	4467.4	34.19	2579.4	34.54	6534.6
34.25	1016	34.59	4466	34.24	2618.6	34.59	6533.2
34.3	974	34.64	4407.2	34.29	2621.4	34.64	6495.4
34.35	978.2	34.69	4426.8	34.34	2618.6	34.69	6467.4
34.4	976.8	34.74	4467.4	34.39	2592	34.74	6510.8
34.45	1073.4	34.79	4466	34.44	2524.8	34.79	6510.8
34.5	1045.4	34.84	4382	34.49	2566.8	34.84	6414.2
34.55	1002	34.89	4370.8	34.54	2564	34.89	6551.4
34.6	1002	34.94	4484.2	34.59	2646.6	34.94	6534.6
34.65	957.2	34.99	4480	34.64	2449.2	34.99	6534.6
34.7	988	35.04	4508	34.69	2607.4	35.04	6412.8
34.75	1031.4	35.09	4439.4	34.74	2603.2	35.09	6520.6
34.8	1027.2	35.14	4484.2	34.79	2604.6	35.14	6506.6
34.85	1090.2	35.19	4480	34.84	2564	35.19	6506.6
34.9	1062.2	35.24	4520.6	34.89	2622.8	35.24	6579.4
34.95	1074.8	35.29	4425.4	34.94	2620	35.29	6464.6
35	1070.6	35.34	4463.2	34.99	2704	35.34	6453.4
35.05	1083.2	35.39	4467.4	35.04	2662	35.39	6449.2
35.1	1170	35.44	4510.8	35.09	2800.6	35.44	6537.4
35.15	1112.6	35.49	4482.8	35.14	2802	35.49	6632.6
35.2	1116.8	35.54	4520.6	35.19	2704	35.54	6635.4
35.25	1224.6	35.59	4524.8	35.24	2720.8	35.59	6635.4
35.3	1116.8	35.64	4534.6	35.29	2621.4	35.64	6509.4
35.35	1157.4	35.69	4576.6	35.34	2617.2	35.69	6548.6
35.4	1153.2	35.74	4536	35.39	2785.2	35.74	6534.6
35.45	1171.4	35.79	4533.2	35.44	2800.6	35.79	6540.2
35.5	1227.4	35.84	4634	35.49	2856.6	35.84	6743.2
35.55	1088.8	35.89	4622.8	35.54	2860.8	35.89	6566.8
35.6	1083.2	35.94	4505.2	35.59	2750.2	35.94	6716.6
35.65	1226	35.99	4508	35.64	2855.2	35.99	6716.6
35.7	1254	36.04	4715.2	35.69	2874.8	36.04	6776.8
35.75	1213.4	36.09	4646.6	35.74	2872	36.09	6618.6
35.8	1210.6	36.14	4592	35.79	2884.6	36.14	6786.6
35.85	1270.8	36.19	4593.4	35.84	2929.4	36.19	6786.6
35.9	1352	36.24	4733.4	35.89	2930.8	36.24	6856.6
35.95	1284.8	36.29	4786.6	35.94	2926.6	36.29	6888.8
36	1282	36.34	4761.4	35.99	2886	36.34	6831.4
36.05	1280.6	36.39	4758.6	36.04	3068	36.39	6831.4
36.1	1380	36.44	4733.4	36.09	2972.8	36.44	6930.8
36.15	1420.6	36.49	4828.6	36.14	2970	36.49	6904.2
36.2	1419.2	36.54	4776.8	36.19	3121.2	36.54	6946.2
36.25	1592.8	36.59	4776.8	36.24	3198.2	36.59	6944.8
36.3	1577.4	36.64	4900	36.29	3345.2	36.64	6944.8
36.35	1506	36.69	4848.2	36.34	3350.8	36.69	7082
36.4	1503.2	36.74	5066.6	36.39	3236	36.74	7126.8
36.45	1744	36.79	5069.4	36.44	3336.8	36.79	7122.6
36.5	1538.2	36.84	5042.8	36.49	3432	36.84	7195.4
36.55	1535.4	36.89	5009.2	36.54	3430.6	36.89	7292
36.6	1535.4	36.94	4956	36.59	3408.2	36.94	7296.2
36.65	1731.4	36.99	4954.6	36.64	3443.2	36.99	7168.8
36.7	1773.4	37.04	5152	36.69	3500.6	37.04	7461.4
36.75	1853.2	37.09	5094.6	36.74	3506.2	37.09	7429.2
36.8	1854.6	37.14	5443.2	36.79	3644.8	37.14	7430.6
36.85	1732.8	37.19	5444.6	36.84	3657.4	37.19	7867.4
36.9	1986.2	37.24	5374.6	36.89	3724.6	37.24	7952.8
36.95	1941.4	37.29	5546.8	36.94	3723.2	37.29	8160
37	1938.6	37.34	5880	36.99	3906.6	37.34	8161.4
37.05	1982	37.39	5880	37.04	4088.6	37.39	8188
37.1	2190.6	37.44	5853.4	37.09	3994.8	37.44	8354.6
37.15	2190.6	37.49	5964	37.14	3994.8	37.49	8314
37.2	2259.2	37.54	5966.8	37.19	4357.4	37.54	8314
37.25	2120.6	37.59	6262.2	37.24	4357.4	37.59	8284.6
37.3	2124.8	37.64	6396.6	37.29	4204.8	37.64	8343.4
37.35	2126.2	37.69	6133.4	37.34	4203.4	37.69	7780.6
37.4	2092.6	37.74	5992	37.39	4385.4	37.74	7784.8
37.45	1969.4	37.79	5989.2	37.44	4472.2	37.79	7782
37.5	2011.4	37.84	5811.4	37.49	4410.6	37.84	7528.6
37.55	2010	37.89	5853.4	37.54	4414.8	37.89	7490.8
37.6	1870	37.94	5852	37.59	4357.4	37.94	7485.2
37.65	1844.8	37.99	5520.2	37.64	4400.8	37.99	7318.6
37.7	1857.4	38.04	5336.8	37.69	4218.8	38.04	7237.4
37.75	1856	38.09	5264	37.74	4216	38.09	7024.6
37.8	1660	38.14	5266.8	37.79	4036.8	38.14	7024.6
37.85	1658.6	38.19	5136.6	37.84	3922	38.19	6873.4
37.9	1616.6	38.24	5042.8	37.89	3798.8	38.24	6884.6
37.95	1618	38.29	5044.2	37.94	3797.4	38.29	6869.2
38	1423.4	38.34	5037.2	37.99	3684	38.34	6870.6
38.05	1506	38.39	4958.8	38.04	3433.4	38.39	6883.2
38.1	1367.4	38.44	4946.2	38.09	3432	38.44	6786.6
38.15	1368.8	38.49	4734.8	38.14	3378.8	38.49	6676
38.2	1310	38.54	4730.6	38.19	3289.2	38.54	6680.2
38.25	1452.8	38.59	4817.4	38.24	3238.8	38.59	6618.6
38.3	1368.8	38.64	4873.4	38.29	3236	38.64	6622.8
38.35	1364.6	38.69	4608.8	38.34	3178.6	38.69	6620
38.4	1254	38.74	4607.4	38.39	3112.8	38.74	6622.8
38.45	1186.8	38.79	4688.6	38.44	2970	38.79	6562.6
38.5	1228.8	38.84	4645.2	38.49	2968.6	38.84	6592
38.55	1230.2	38.89	4746	38.54	2984	38.89	6453.4
38.6	1212	38.94	4750.2	38.59	2786.6	38.94	6449.2
38.65	1216.2	38.99	4603.2	38.64	2750.2	38.99	6484.2
38.7	1143.4	39.04	4652.2	38.69	2747.4	39.04	6372.2
38.75	1146.2	39.09	4607.4	38.74	2845.4	39.09	6394.6
38.8	1154.6	39.14	4604.6	38.79	2747.4	39.14	6396
38.85	1104.2	39.19	4534.6	38.84	2732	39.19	6440.8
38.9	1072	39.24	4652.2	38.89	2733.4	39.24	6520.6
38.95	1070.6	39.29	4477.2	38.94	2758.6	39.29	6452
39	1112.6	39.34	4480	38.99	2663.4	39.34	6456.2
39.05	1100	39.39	4575.2	39.04	2776.8	39.39	6425.4
39.1	1013.2	39.44	4565.4	39.09	2776.8	39.44	6326
39.15	1018.8	39.49	4421.2	39.14	2582.2	39.49	6229.4
39.2	1098.6	39.54	4422.6	39.19	2495.4	39.54	6229.4
39.25	1115.4	39.59	4522	39.24	2562.6	39.59	6286.8
39.3	971.2	39.64	4467.4	39.29	2565.4	39.64	6338.6
39.35	971.2	39.69	4524.8	39.34	2564	39.69	6340
39.4	989.4	39.74	4522	39.39	2481.4	39.74	6340
39.45	1032.8	39.79	4495.4	39.44	2580.8	39.79	6300.8
39.5	1031.4	39.84	4466	39.49	2582.2	39.84	6323.2
39.55	1032.8	39.89	4439.4	39.54	2537.4	39.89	6337.2
39.6	1004.8	39.94	4442.2	39.59	2509.4	39.94	6344.2
39.65	958.6	39.99	4512.2	39.64	2482.8	39.99	6327.4
39.7	1073.4	40.04	4396	39.69	2478.6	40.04	6327.4
39.75	1076.2	40.09	4393.2	39.74	2425.4	40.09	6384.8
39.8	1003.4	40.14	4393.2	39.79	2425.4	40.14	6383.4
39.85	974	40.19	4422.6	39.84	2422.6	40.19	6274.2
39.9	944.6	40.24	4463.2	39.89	2422.6	40.24	6284
39.95	946	40.29	4356.8	39.94	2396	40.29	6282.6
40	947.4	40.34	4354	39.99	2425.4	40.34	6281.2
40.05	948.8	40.39	4380.6	40.04	2442.2	40.39	6226.6
40.1	908.2	40.44	4316.2	40.09	2436.6	40.44	6200
40.15	904	40.49	4327.4	40.14	2313.4	40.49	6215.4
40.2	919.4	40.54	4328.8	40.19	2326	40.54	6214
40.25	836.8	40.59	4384.8	40.24	2366.6	40.59	6230.8
40.3	936.2	40.64	4382	40.29	2365.2	40.64	6239.2
40.35	932	40.69	4394.6	40.34	2342.8	40.69	6239.2
40.4	890	40.74	4398.8	40.39	2394.6	40.74	6246.2
40.45	916.6	40.79	4368	40.44	2352.6	40.79	6229.4
40.5	933.4	40.84	4426.8	40.49	2356.8	40.84	6281.2
40.55	934.8	40.89	4478.6	40.54	2309.2	40.89	6260.2
40.6	864.8	40.94	4481.4	40.59	2310.6	40.94	6254.6
40.65	908.2	40.99	4328.8	40.64	2260.2	40.99	6186
40.7	936.2	41.04	4424	40.69	2253.2	41.04	6228
40.75	933.4	41.09	4425.4	40.74	2215.4	41.09	6302.2
40.8	874.6	41.14	4424	40.79	2314.8	41.14	6295.2
40.85	962.8	41.19	4314.8	40.84	2312	41.19	6258.8
40.9	880.2	41.24	4436.6	40.89	2316.2	41.24	6258.8
40.95	876	41.29	4384.8	40.94	2268.6	41.29	6285.4
41	901.2	41.34	4382	40.99	2296.6	41.34	6285.4
41.05	874.6	41.39	4454.8	41.04	2284	41.39	6268.6
41.1	863.4	41.44	4368	41.09	2286.8	41.44	6288.2
41.15	860.6	41.49	4396	41.14	2272.8	41.49	6309.2
41.2	904	41.54	4396	41.19	2327.4	41.54	6314.8
41.25	922.2	41.59	4384.8	41.24	2244.8	41.59	6326
41.3	880.2	41.64	4410	41.29	2242	41.64	6242
41.35	876	41.69	4466	41.34	2244.8	41.69	6240.6
41.4	894.2	41.74	4463.2	41.39	2243.4	41.74	6242
41.45	859.2	41.79	4298	41.44	2214	41.79	6296.6
41.5	874.6	41.84	4439.4	41.49	2215.4	41.84	6300.8
41.55	880.2	41.89	4435.2	41.54	2240.6	41.89	6393.2
41.6	985.2	41.94	4438	41.59	2309.2	41.94	6400.2
41.65	978.2	41.99	4452	41.64	2379.2	41.99	6396
41.7	848	42.04	4463.2	41.69	2384.8	42.04	6281.2
41.75	849.4	42.09	4498.2	41.74	2184.6	42.09	6299.4
41.8	915.2	42.14	4492.6	41.79	2354	42.14	6298
41.85	934.8	42.19	4425.4	41.84	2274.2	42.19	6369.4
41.9	930.6	42.24	4508	41.89	2270	42.24	6467.4
41.95	932	42.29	4522	41.94	2285.4	42.29	6386.2
42	863.4	42.34	4519.2	41.99	2366.6	42.34	6379.2
42.05	930.6	42.39	4578	42.04	2243.4	42.39	6398.8
42.1	1016	42.44	4534.6	42.09	2242	42.44	6411.4
42.15	1018.8	42.49	4590.6	42.14	2324.6	42.49	6554.2
42.2	934.8	42.54	4592	42.19	2314.8	42.54	6548.6
42.25	1154.6	42.59	4632.6	42.24	2257.4	42.59	6422.6
42.3	972.6	42.64	4650.8	42.29	2260.2	42.64	6580.8
42.35	971.2	42.69	4590.6	42.34	2369.4	42.69	6578
42.4	1002	42.74	4589.2	42.39	2369.4	42.74	6579.4
42.45	1016	42.79	4705.4	42.44	2397.4	42.79	6771.2
42.5	1031.4	42.84	4715.2	42.49	2394.6	42.84	6758.6
42.55	1031.4	42.89	4870.6	42.54	2365.2	42.89	6872
42.6	1032.8	42.94	4869.2	42.59	2394.6	42.94	6872
42.65	1090.2	42.99	5124	42.64	2412.8	42.99	7052.6
42.7	1097.2	43.04	5124	42.69	2410	43.04	7194
42.75	1100	43.09	5108.6	42.74	2428.2	43.09	7434.8
42.8	1214.8	43.14	5110	42.79	2456.2	43.14	7433.4
42.85	1171.4	43.19	5391.4	42.84	2491.2	43.19	7850.6
42.9	1284.8	43.24	5825.4	42.89	2495.4	43.24	7894
42.95	1279.2	43.29	5880	42.94	2582.2	43.29	8214.6
43	1254	43.34	5877.2	42.99	2622.8	43.34	8218.8
43.05	1336.6	43.39	5952.8	43.04	2722.2	43.39	8746.6
43.1	1384.2	43.44	6441.4	43.09	2722.2	43.44	8942.6
43.15	1380	43.49	6693.4	43.14	2620	43.49	9113.4
43.2	1363.2	43.54	6693.4	43.19	2634	43.54	9114.8
43.25	1438.8	43.59	6623.4	43.24	2732	43.59	9240.8
43.3	1354.8	43.64	7084	43.29	2734.8	43.64	9042
43.35	1349.2	43.69	7212.8	43.34	2806.2	43.69	8734
43.4	1489.2	43.74	7208.6	43.39	2954.6	43.74	8735.4
43.45	1494.8	43.79	7043.4	43.44	2925.2	43.79	8410.6
43.5	1424.8	43.84	6818	43.49	2926.6	43.84	8161.4
43.55	1420.6	43.89	6438.6	43.54	2926.6	43.89	7756.8
43.6	1410.8	43.94	6441.4	43.59	2985.4	43.94	7755.4
43.65	1422	43.99	6246.8	43.64	2932.2	43.99	7838
43.7	1395.4	44.04	6076	43.69	2930.8	44.04	7430.6
43.75	1394	44.09	5752.6	43.74	2915.4	44.09	7237.4
43.8	1381.4	44.14	5755.4	43.79	2897.2	44.14	7237.4
43.85	1336.6	44.19	5520.2	43.84	2876.2	44.19	7124
43.9	1391.2	44.24	5420.8	43.89	2873.4	44.24	7167.4
43.95	1396.8	44.29	5335.4	43.94	2806.2	44.29	6954.6
44	1326.8	44.34	5335.4	43.99	2872	44.34	6954.6
44.05	1269.4	44.39	5336.8	44.04	2841.2	44.39	6971.4
44.1	1352	44.44	5153.4	44.09	2846.8	44.44	6960.2
44.15	1349.2	44.49	5014.8	44.14	2719.4	44.49	6968.6
44.2	1448.6	44.54	5012	44.19	2776.8	44.54	6972.8
44.25	1368.8	44.59	5114.2	44.24	2688.6	44.59	6775.4
44.3	1405.2	44.64	5030.2	44.29	2694.2	44.64	6915.4
44.35	1406.6	44.69	4971.4	44.34	2790.8	44.69	6848.2
44.4	1479.4	44.74	4968.6	44.39	2884.6	44.74	6842.6
44.45	1339.4	44.79	5027.4	44.44	2943.4	44.79	6732
44.5	1479.4	44.84	5024.6	44.49	2940.6	44.84	6761.4
44.55	1478	44.89	5010.6	44.54	2788	44.89	6860.8
44.6	1466.8	44.94	5014.8	44.59	2860.8	44.94	6858
44.65	1490.6	44.99	4925.2	44.64	2841.2	44.99	7038.6
44.7	1424.8	45.04	5072.2	44.69	2842.6	45.04	6736.2
44.75	1422	45.09	4870.6	44.74	2958.8	45.09	6814.6
44.8	1660	45.14	4869.2	44.79	2940.6	45.14	6817.4
44.85	1546.6	45.19	4981.2	44.84	3149.2	45.19	6904.2
44.9	1688	45.24	4929.4	44.89	3153.4	45.24	6844
44.95	1689.4	45.29	5013.4	44.94	3150.6	45.29	6846.8
45	1716	45.34	5016.2	44.99	3248.6	45.34	6872
45.05	1672.6	45.39	4953.2	45.04	3278	45.39	6940.6
45.1	1802.8	45.44	5110	45.09	3276.6	45.44	6995.2
45.15	1797.2	45.49	5000.8	45.14	3544	45.49	7000.8
45.2	1854.6	45.54	4999.4	45.19	3656	45.54	6862.2
45.25	1982	45.59	5041.4	45.24	3656	45.59	6834.2
45.3	2038	45.64	4902.8	45.29	3657.4	45.64	6967.2
45.35	2036.6	45.69	5041.4	45.34	3849.2	45.69	6968.6
45.4	1938.6	45.74	5038.6	45.39	3976.6	45.74	6890.2
45.45	1854.6	45.79	5136.6	45.44	3950	45.79	6848.2
45.5	2066	45.84	4998	45.49	3951.4	45.84	6860.8
45.55	2067.4	45.89	5122.6	45.54	4101.2	45.89	6856.6
45.6	1874.2	45.94	5124	45.59	4158.6	45.94	6874.8
45.65	1902.2	45.99	5122.6	45.64	4217.4	45.99	6860.8
45.7	1898	46.04	5156.2	45.69	4217.4	46.04	6901.4
45.75	1829.4	46.09	5125.4	45.74	3952.8	46.09	6901.4
45.8	1756.6	46.14	5122.6	45.79	4066.2	46.14	6855.2
45.85	1690.8	46.19	5066.6	45.84	3825.4	46.19	6804.8
45.9	1690.8	46.24	4898.6	45.89	3825.4	46.24	6776.8
45.95	1587.2	46.29	4898.6	45.94	3710.6	46.29	6778.2
46	1591.4	46.34	4960.2	45.99	3629.4	46.34	6674.6
46.05	1377.2	46.39	4956	46.04	3504.8	46.39	6708.2
46.1	1382.8	46.44	4968.6	46.09	3500.6	46.44	6687.2
46.15	1294.6	46.49	4972.8	46.14	3378.8	46.49	6692.8
46.2	1328.2	46.54	4834.2	46.19	3236	46.54	6704
46.25	1296	46.59	4960.2	46.24	3083.4	46.59	6548.6
46.3	1297.4	46.64	4747.4	46.29	3083.4	46.64	6660.6
46.35	1268	46.69	4746	46.34	2988.2	46.69	6664.8
46.4	1072	46.74	4886	46.39	2954.6	46.74	6564
46.45	1168.6	46.79	4736.2	46.44	2914	46.79	6480
46.5	1174.2	46.84	4706.8	46.49	2911.2	46.84	6424
46.55	1116.8	46.89	4701.2	46.54	2845.4	46.89	6425.4
46.6	1070.6	46.94	4716.6	46.59	2636.8	46.94	6424
46.65	1013.2	46.99	4688.6	46.64	2720.8	46.99	6537.4
46.7	1013.2	47.04	4772.6	46.69	2722.2	47.04	6426.8
46.75	958.6	47.09	4774	46.74	2579.4	47.09	6425.4
46.8	989.4	47.14	4634	46.79	2491.2	47.14	6422.6
46.85	962.8	47.19	4552.8	46.84	2494	47.19	6382
46.9	958.6	47.24	4477.2	46.89	2508	47.24	6456.2
46.95	1002	47.29	4482.8	46.94	2452	47.29	6450.6
47	971.2	47.34	4594.8	46.99	2550	47.34	6366.6
47.05	905.4	47.39	4576.6	47.04	2554.2	47.39	6354
47.1	906.8	47.44	4618.6	47.09	2356.8	47.44	6299.4
47.15	890	47.49	4618.6	47.14	2358.2	47.49	6302.2
47.2	873.2	47.54	4492.6	47.19	2393.2	47.54	6464.6
47.25	880.2	47.59	4439.4	47.24	2400.2	47.59	6492.6
47.3	876	47.64	4438	47.29	2380.6	47.64	6397.4
47.35	894.2	47.69	4439.4	47.34	2342.8	47.69	6400.2
47.4	822.8	47.74	4520.6	47.39	2267.2	47.74	6342.8
47.45	852.2	47.79	4582.2	47.44	2272.8	47.79	6328.8
47.5	846.6	47.84	4354	47.49	2355.4	47.84	6366.6
47.55	821.4	47.89	4358.2	47.54	2281.2	47.89	6366.6
47.6	874.6	47.94	4439.4	47.59	2244.8	47.94	6411.4
47.65	878.8	47.99	4468.8	47.64	2243.4	47.99	6380.6
47.7	874.6	48.04	4412.8	47.69	2214	48.04	6338.6
47.75	852.2	48.09	4412.8	47.74	2202.8	48.09	6340
47.8	818.6	48.14	4509.4	47.79	2246.2	48.14	6369.4
47.85	806	48.19	4440.8	47.84	2242	48.19	6328.8
47.9	807.4	48.24	4368	47.89	2340	48.24	6310.6
47.95	848	48.29	4368	47.94	2285.4	48.29	6313.4
48	808.8	48.34	4397.4	47.99	2242	48.34	6229.4
48.05	848	48.39	4412.8	48.04	2244.8	48.39	6240.6
48.1	849.4	48.44	4341.4	48.09	2155.2	48.44	6216.8
48.15	821.4	48.49	4340	48.14	2174.8	48.49	6211.2
48.2	790.6	48.54	4396	48.19	2173.4	48.54	6172
48.25	835.4	48.59	4379.2	48.24	2169.2	48.59	6228
48.3	835.4	48.64	4383.4	48.29	2186	48.64	6184.6
48.35	846.6	48.69	4384.8	48.34	2214	48.69	6187.4
48.4	782.2	48.74	4422.6	48.39	2090.8	48.74	6145.4
48.45	807.4	48.79	4482.8	48.44	2086.6	48.79	6197.2
48.5	806	48.84	4398.8	48.49	2160.8	48.84	6242
48.55	765.4	48.89	4397.4	48.54	2254.6	48.89	6242
48.6	761.2	48.94	4342.8	48.59	2184.6	48.94	6130
48.65	849.4	48.99	4466	48.64	2184.6	48.99	6197.2
48.7	845.2	49.04	4365.2	48.69	2118.8	49.04	6169.2
48.75	766.8	49.09	4365.2	48.74	2141.2	49.09	6174.8
48.8	824.2	49.14	4366.6	48.79	2188.8	49.14	6144
48.85	821.4	49.19	4380.6	48.84	2187.4	49.19	6158
48.9	817.2	49.24	4452	48.89	2186	49.24	6148.2
48.95	824.2	49.29	4454.8	48.94	2243.4	49.29	6146.8
49	775.2	49.34	4295.2	48.99	2144	49.34	6155.2
49.05	821.4	49.39	4464.6	49.04	2141.2	49.39	6188.8
49.1	818.6	49.44	4412.8	49.09	2160.8	49.44	6085.2
49.15	808.8	49.49	4414.2	49.14	2159.4	49.49	6089.4
49.2	822.8	49.54	4408.6	49.19	2131.4	49.54	6172
49.25	820	49.59	4314.8	49.24	2128.6	49.59	6120.2
49.3	818.6	49.64	4426.8	49.29	2144	49.64	6071.2
49.35	737.4	49.69	4421.2	49.34	2075.4	49.69	6075.4
49.4	738.8	49.74	4312	49.39	2085.2	49.74	6089.4
49.45	737.4	49.79	4337.2	49.44	2089.4	49.79	6006.8
49.5	734.6	49.84	4338.6	49.49	2116	49.84	6142.6
49.55	766.8	49.89	4341.4	49.54	2089.4	49.89	6148.2
49.6	817.2	49.94	4425.4	49.59	2100.6	49.94	6089.4
49.65	750	49.99	4382	49.64	2102	49.99	6104.8
49.7	752.8	50.04	4397.4	49.69	2072.6	50.04	6074
49.75	710.8	50.09	4400.2	49.74	2120.2	50.09	6076.8
49.8	766.8	50.14	4354	49.79	2048.8	50.14	6043.2
49.85	782.2	50.19	4313.4	49.84	2046	50.19	6088
49.9	778	50.24	4393.2	49.89	2086.6	50.24	6086.6
49.95	766.8	50.29	4398.8	49.94	2076.8	50.29	6085.2
50	817.2	50.34	4414.2	49.99	2116	50.34	6174.8
50.05	764	50.39	4412.8	50.04	2116	50.39	6061.4
50.1	764	50.44	4300.8	50.09	2130	50.44	6074
50.15	712.2	50.49	4296.6	50.14	2131.4	50.49	6078.2
50.2	790.6	50.54	4393.2	50.19	2103.4	50.54	6088
50.25	723.4	50.59	4344.2	50.24	2100.6	50.59	6088
50.3	726.2	50.64	4354	50.29	2046	50.64	6114.6
50.35	803.2	50.69	4355.4	50.34	2118.8	50.69	6118.8
50.4	776.6	50.74	4398.8	50.39	2160.8	50.74	6061.4
50.45	751.4	50.79	4411.4	50.44	2156.6	50.79	6074
50.5	748.6	50.84	4366.6	50.49	2029.2	50.84	6132.8
50.55	768.2	50.89	4370.8	50.54	2075.4	50.89	6134.2
50.6	779.4	50.94	4397.4	50.59	2116	50.94	6114.6
50.65	737.4	50.99	4439.4	50.64	2116	50.99	6048.8
50.7	740.2	51.04	4340	50.69	2104.8	51.04	6034.8
50.75	807.4	51.09	4340	50.74	2090.8	51.09	6029.2
50.8	751.4	51.14	4438	50.79	2089.4	51.14	6062.8
50.85	750	51.19	4338.6	50.84	2086.6	51.19	6018
50.9	748.6	51.24	4296.6	50.89	2075.4	51.24	6033.4
50.95	820	51.29	4298	50.94	2076.8	51.29	6032
51	734.6	51.34	4407.2	50.99	2090.8	51.34	6116
51.05	794.8	51.39	4384.8	51.04	2090.8	51.39	6103.4
51.1	790.6	51.44	4313.4	51.09	2032	51.44	6061.4
51.15	820	51.49	4313.4	51.14	2090.8	51.49	6058.6
51.2	751.4	51.54	4326	51.19	2099.2	51.54	6118.8
51.25	724.8	51.59	4212.6	51.24	2103.4	51.59	6046
51.3	724.8	51.64	4393.2	51.29	2134.2	51.64	6086.6
51.35	792	51.69	4397.4	51.34	2072.6	51.69	6090.8
51.4	806	51.74	4340	51.39	2044.6	51.74	6120.2
51.45	748.6	51.79	4351.2	51.44	2047.4	51.79	6120.2
51.5	750	51.84	4286.8	51.49	2100.6	51.84	6033.4
51.55	782.2	51.89	4282.6	51.54	2090.8	51.89	6032
51.6	764	51.94	4436.6	51.59	2030.6	51.94	6100.6
51.65	782.2	51.99	4397.4	51.64	2030.6	51.99	6047.4
51.7	780.8	52.04	4410	51.69	2190.2	52.04	6060
51.75	761.2	52.09	4410	51.74	2089.4	52.09	6061.4
51.8	794.8	52.14	4408.6	51.79	2172	52.14	6036.2
51.85	748.6	52.19	4382	51.84	2173.4	52.19	6032
51.9	754.2	52.24	4464.6	51.89	2118.8	52.24	6088
51.95	807.4	52.29	4470.2	51.94	2057.2	52.29	6088
52	736	52.34	4442.2	51.99	2048.8	52.34	6018
52.05	807.4	52.39	4370.8	52.04	2044.6	52.39	6058.6
52.1	808.8	52.44	4338.6	52.09	2100.6	52.44	6090.8
52.15	764	52.49	4340	52.14	2085.2	52.49	6086.6
52.2	748.6	52.54	4396	52.19	2106.2	52.54	6062.8
52.25	780.8	52.59	4436.6	52.24	2106.2	52.59	6044.6
52.3	778	52.64	4352.6	52.29	2142.6	52.64	6034.8
52.35	747.2	52.69	4356.8	52.34	2047.4	52.69	6029.2
52.4	751.4	52.74	4272.8	52.39	2004	52.74	6071.2
52.45	748.6	52.79	4492.6	52.44	2001.2	52.79	6061.4
52.5	752.8	52.84	4312	52.49	2062.8	52.84	6130
52.55	736	52.89	4313.4	52.54	2036.2	52.89	6130
52.6	779.4	52.94	4482.8	52.59	2060	52.94	6092.2
52.65	738.8	52.99	4366.6	52.64	2062.8	52.99	6033.4
52.7	738.8	53.04	4368	52.69	2058.6	53.04	6058.6
52.75	666	53.09	4365.2	52.74	2057.2	53.09	6060
52.8	752.8	53.14	4495.4	52.79	2019.4	53.14	6086.6
52.85	779.4	53.19	4397.4	52.84	2018	53.19	6016.6
52.9	780.8	53.24	4438	52.89	2099.2	53.24	6076.8
52.95	751.4	53.29	4439.4	52.94	2092.2	53.29	6075.4
53	789.2	53.34	4408.6	52.99	2132.8	53.34	6019.4
53.05	752.8	53.39	4411.4	53.04	2130	53.39	6019.4
53.1	748.6	53.44	4299.4	53.09	2131.4	53.44	6078.2
53.15	736	53.49	4299.4	53.14	2005.4	53.49	6074
53.2	706.6	53.54	4424	53.19	2100.6	53.54	6089.4
53.25	754.2	53.59	4424	53.24	2103.4	53.59	6029.2
53.3	752.8	53.64	4394.6	53.29	2141.2	53.64	6034.8
53.35	765.4	53.69	4397.4	53.34	2032	53.69	6074
53.4	776.6	53.74	4282.6	53.39	2036.2	53.74	6032
53.45	794.8	53.79	4341.4	53.44	2036.2	53.79	6001.2
53.5	789.2	53.84	4414.2	53.49	2074	53.84	6002.6
53.55	806	53.89	4408.6	53.54	2099.2	53.89	6089.4
53.6	776.6	53.94	4412.8	53.59	2029.2	53.94	6099.2
53.65	775.2	53.99	4313.4	53.64	2033.4	53.99	6176.2
53.7	775.2	54.04	4341.4	53.69	2099.2	54.04	6169.2
53.75	765.4	54.09	4340	53.74	2044.6	54.09	6046
53.8	698.2	54.14	4340	53.79	2092.2	54.14	6061.4
53.85	765.4	54.19	4328.8	53.84	2090.8	54.19	6062.8
53.9	766.8	54.24	4358.2	53.89	2032	54.24	6061.4
53.95	776.6	54.29	4352.6	53.94	2104.8	54.29	6090.8
54	751.4	54.34	4355.4	53.99	2162.2	54.34	6092.2
54.05	747.2	54.39	4382	54.04	2156.6	54.39	6062.8
54.1	751.4	54.44	4450.6	54.09	2062.8	54.44	6058.6
54.15	765.4	54.49	4450.6	54.14	2044.6	54.49	6130
54.2	724.8	54.54	4380.6	54.19	2048.8	54.54	6106.2
54.25	726.2	54.59	4484.2	54.24	2047.4	54.59	6064.2
54.3	807.4	54.64	4484.2	54.29	2142.6	54.64	6058.6
54.35	776.6	54.69	4351.2	54.34	2019.4	54.69	6085.2
54.4	762.6	54.74	4383.4	54.39	2104.8	54.74	6120.2
54.45	764	54.79	4425.4	54.44	2104.8	54.79	6062.8
54.5	780.8	54.84	4425.4	54.49	2088	54.84	6060
54.55	748.6	54.89	4424	54.54	2131.4	54.89	6169.2
54.6	824.2	54.94	4449.2	54.59	2076.8	54.94	6047.4
54.65	821.4	54.99	4314.8	54.64	2074	54.99	6058.6
54.7	820	55.04	4312	54.69	2160.8	55.04	6057.2
54.75	808.8	55.09	4484.2	54.74	2184.6	55.09	6104.8
54.8	820	55.14	4386.2	54.79	2103.4	55.14	6131.4
54.85	822.8	55.19	4426.8	54.84	2102	55.19	6131.4
54.9	793.4	55.24	4422.6	54.89	2170.6	55.24	6130
54.95	796.2	55.29	4384.8	54.94	2188.8	55.29	6118.8
55	818.6	55.34	4239.2	54.99	2183.2	55.34	6200
55.05	824.2	55.39	4424	55.04	2145.4	55.39	6100.6
55.1	817.2	55.44	4424	55.09	2092.2	55.44	6100.6
55.15	766.8	55.49	4426.8	55.14	2144	55.49	6106.2
55.2	807.4	55.54	4440.8	55.19	2145.4	55.54	6158
55.25	804.6	55.59	4400.2	55.24	2117.4	55.59	6226.6
55.3	765.4	55.64	4396	55.29	2146.8	55.64	6226.6
55.35	790.6	55.69	4522	55.34	2225.2	55.69	6226.6
55.4	860.6	55.74	4421.2	55.39	2225.2	55.74	6145.4
55.45	864.8	55.79	4496.8	55.44	2156.6	55.79	6172
55.5	794.8	55.84	4494	55.49	2148.2	55.84	6169.2
55.55	817.2	55.89	4523.4	55.54	2174.8	55.89	6211.2
55.6	792	55.94	4407.2	55.59	2170.6	55.94	6131.4
55.65	793.4	55.99	4407.2	55.64	2128.6	55.99	6254.6
55.7	820	56.04	4411.4	55.69	2201.4	56.04	6256
55.75	775.2	56.09	4369.4	55.74	2170.6	56.09	6173.4
55.8	803.2	56.14	4384.8	55.79	2174.8	56.14	6226.6
55.85	807.4	56.19	4438	55.84	2172	56.19	6198.6
55.9	835.4	56.24	4438	55.89	2160.8	56.24	6197.2
55.95	780.8	56.29	4467.4	55.94	2240.6	56.29	6242
56	782.2	56.34	4464.6	55.99	2243.4	56.34	6200
56.05	776.6	56.39	4466	56.04	2216.8	56.39	6356.8
56.1	780.8	56.44	4468.8	56.09	2268.6	56.44	6356.8
56.15	806	56.49	4453.4	56.14	2160.8	56.49	6282.6
56.2	820	56.54	4397.4	56.19	2160.8	56.54	6326
56.25	820	56.59	4407.2	56.24	2127.2	56.59	6314.8
56.3	846.6	56.64	4408.6	56.29	2102	56.64	6313.4
56.35	817.2	56.69	4379.2	56.34	2244.8	56.69	6309.2
56.4	818.6	56.74	4328.8	56.39	2240.6	56.74	6246.2
56.45	818.6	56.79	4426.8	56.44	2270	56.79	6284
56.5	849.4	56.84	4424	56.49	2356.8	56.84	6281.2
56.55	780.8	56.89	4326	56.54	2190.2	56.89	6268.6
56.6	824.2	56.94	4568.2	56.59	2188.8	56.94	6214
56.65	821.4	56.99	4410	56.64	2225.2	56.99	6239.2
56.7	836.8	57.04	4410	56.69	2284	57.04	6242
56.75	832.6	57.09	4379.2	56.74	2270	57.09	6244.8
56.8	848	57.14	4351.2	56.79	2271.4	57.14	6246.2
56.85	850.8	57.19	4286.8	56.84	2216.8	57.19	6296.6
56.9	832.6	57.24	4285.4	56.89	2246.2	57.24	6299.4
56.95	835.4	57.29	4414.2	56.94	2225.2	57.29	6229.4
57	820	57.34	4352.6	56.99	2228	57.34	6282.6
57.05	818.6	57.39	4397.4	57.04	2282.6	57.39	6201.4
57.1	822.8	57.44	4397.4	57.09	2200	57.44	6202.8
57.15	822.8	57.49	4384.8	57.14	2254.6	57.49	6229.4
57.2	859.2	57.54	4382	57.19	2257.4	57.54	6131.4
57.25	859.2	57.59	4383.4	57.24	2244.8	57.59	6226.6
57.3	832.6	57.64	4384.8	57.29	2243.4	57.64	6230.8
57.35	904	57.69	4450.6	57.34	2188.8	57.69	6228
57.4	878.8	57.74	4470.2	57.39	2190.2	57.74	6186
57.45	876	57.79	4351.2	57.44	2162.2	57.79	6296.6
57.5	863.4	57.84	4354	57.49	2186	57.84	6295.2
57.55	775.2	57.89	4522	57.54	2309.2	57.89	6184.6
57.6	849.4	57.94	4372.2	57.59	2312	57.94	6085.2
57.65	848	57.99	4368	57.64	2186	57.99	6225.2
57.7	905.4	58.04	4370.8	57.69	2244.8	58.04	6230.8
57.75	916.6	58.09	4414.2	57.74	2200	58.09	6144
57.8	860.6	58.14	4411.4	57.79	2202.8	58.14	6131.4
57.85	864.8	58.19	4482.8	57.84	2281.2	58.19	6204.2
57.9	860.6	58.24	4477.2	57.89	2256	58.24	6204.2
57.95	817.2	58.29	4421.2	57.94	2186	58.29	6215.4
58	848	58.34	4467.4	57.99	2187.4	58.34	6106.2
58.05	846.6	58.39	4426.8	58.04	2216.8	58.39	6187.4
58.1	877.4	58.44	4424	58.09	2229.4	58.44	6183.2
58.15	894.2	58.49	4467.4	58.14	2212.6	58.49	6170.6
58.2	864.8	58.54	4382	58.19	2214	58.54	6173.4
58.25	862	58.59	4384.8	58.24	2216.8	58.59	6232.2
58.3	846.6	58.64	4380.6	58.29	2228	58.64	6226.6
58.35	943.2	58.69	4454.8	58.34	2244.8	58.69	6158
58.4	864.8	58.74	4492.6	58.39	2243.4	58.74	6170.6
58.45	862	58.79	4505.2	58.44	2284	58.79	6141.2
58.5	892.8	58.84	4508	58.49	2340	58.84	6146.8
58.55	933.4	58.89	4491.2	58.54	2354	58.89	6214
58.6	946	58.94	4523.4	58.59	2352.6	58.94	6215.4
58.65	943.2	58.99	4397.4	58.64	2298	58.99	6226.6
58.7	873.2	59.04	4397.4	58.69	2242	59.04	6225.2
58.75	888.6	59.09	4481.4	58.74	2173.4	59.09	6216.8
58.8	904	59.14	4481.4	58.79	2172	59.14	6271.4
58.85	906.8	59.19	4449.2	58.84	2228	59.19	6296.6
58.9	948.8	59.24	4453.4	58.89	2316.2	59.24	6300.8
58.95	976.8	59.29	4492.6	58.94	2314.8	59.29	6256
59	947.4	59.34	4552.8	58.99	2314.8	59.34	6172
59.05	947.4	59.39	4452	59.04	2162.2	59.39	6202.8
59.1	946	59.44	4456.2	59.09	2200	59.44	6201.4
59.15	976.8	59.49	4453.4	59.14	2202.8	59.49	6299.4
59.2	989.4	59.54	4537.4	59.19	2281.2	59.54	6204.2
59.25	986.6	59.59	4464.6	59.24	2256	59.59	6156.6
59.3	887.2	59.64	4464.6	59.29	2186	59.64	6160.8
59.35	958.6	59.69	4524.8	59.34	2187.4	59.69	6212.6
59.4	934.8	59.74	4554.2	59.39	2216.8	59.74	6256
59.45	932	59.79	4436.6	59.44	2229.4	59.79	6226.6
59.5	1000.6	59.84	4435.2	59.49	2212.6	59.84	6229.4
59.55	916.6	59.89	4495.4	59.54	2214	59.89	6198.6
59.6	1014.6	59.94	4554.2	59.59	2216.8	59.94	6242
59.65	1016	59.99	4551.4	59.64	2228	59.99	6216.8
59.7	1016	60.04	4552.8	59.69	2244.8	60.04	6215.4
59.75	1042.6	60.09	4645.2	59.74	2243.4	60.09	6312
59.8	1098.6	60.14	4495.4	59.79	2284	60.14	6267.2
59.85	1101.4	60.19	4538.8	59.84	2340	60.19	6246.2
59.9	1060.8	60.24	4533.2	59.89	2354	60.24	6239.2
59.95	1002	60.29	4526.2	59.94	2352.6	60.29	6354
60	1098.6	60.34	4550	59.99	2298	60.34	6342.8
60.05	1100	60.39	4481.4	60.04	2242	60.39	6242
60.1	904	60.44	4480	60.09	2173.4	60.44	6243.4
60.15	906.8	60.49	4510.8	60.14	2172	60.49	6298
60.2	948.8	60.54	4494	60.19	2228	60.54	6226.6
60.25	976.8	60.59	4510.8	60.24	2316.2	60.59	6340
60.3	947.4	60.64	4505.2	60.29	2314.8	60.64	6340
60.35	947.4	60.69	4554.2	60.34	2551.4	60.69	6282.6
60.4	946	60.74	4631.2	60.39	2548.6	60.74	6214
60.45	976.8	60.79	4466	60.44	2508	60.79	6170.6
60.5	989.4	60.84	4468.8	60.49	2200	60.84	6172
60.55	986.6	60.89	4550	60.54	2202.8	60.89	6270
60.6	887.2	60.94	4512.2	60.59	2281.2	60.94	6271.4
60.65	958.6	60.99	4608.8	60.64	2256	60.99	6295.2
60.7	934.8	61.04	4603.2	60.69	2186	61.04	6299.4
60.75	932	61.09	4509.4	60.74	2187.4	61.09	6302.2
60.8	1006.2	61.14	4593.4	60.79	2216.8	61.14	6310.6
60.85	1058	61.19	4538.8	60.84	2229.4	61.19	6201.4
60.9	972.6	61.24	4540.2	60.89	2212.6	61.24	6202.8
60.95	1006.2	61.29	4552.8	60.94	2214	61.29	6186
61	1002	61.34	4562.6	60.99	2216.8	61.34	6328.8
61.05	1006.2	61.39	4636.8	61.04	2228	61.39	6244.8
61.1	1084.6	61.44	4635.4	61.09	2244.8	61.44	6243.4
61.15	1044	61.49	4522	61.14	2243.4	61.49	6256
61.2	992.2	61.54	4550	61.19	2284	61.54	6242
61.25	992.2	61.59	4564	61.24	2340	61.59	6286.8
61.3	971.2	61.64	4565.4	61.29	2354	61.64	6286.8
61.35	1003.4	61.69	4636.8	61.34	2352.6	61.69	6355.4
61.4	960	61.74	4566.8	61.39	2298	61.74	6272.8
61.45	958.6	61.79	4594.8	61.44	2242	61.79	6270
61.5	986.6	61.84	4594.8	61.49	2173.4	61.84	6274.2
61.55	932	61.89	4537.4	61.54	2172	61.89	6188.8
61.6	990.8	61.94	4523.4	61.59	2228	61.94	6370.8
61.65	988	61.99	4509.4	61.64	2316.2	61.99	6366.6
61.7	971.2	62.04	4509.4	61.69	2314.8	62.04	6383.4
61.75	962.8	62.09	4593.4	61.74	2411.4	62.09	6285.4
61.8	1002	62.14	4580.8	61.79	2410	62.14	6358.2
61.85	1002	62.19	4634	61.84	2411.4	62.19	6352.6
61.9	1042.6	62.24	4636.8	61.89	2354	62.24	6425.4
61.95	930.6	62.29	4674.6	61.94	2356.8	62.29	6288.2
62	1031.4	62.34	4691.4	61.99	2351.2	62.34	6480
62.05	1030	62.39	4638.2	62.04	2366.6	62.39	6484.2
62.1	1006.2	62.44	4631.2	62.09	2344.2	62.44	6480
62.15	1090.2	62.49	4746	62.14	2323.2	62.49	6524.8
62.2	1116.8	62.54	4762.8	62.19	2326	62.54	6484.2
62.25	1114	62.59	4968.6	62.24	2342.8	62.59	6481.4
62.3	1034.2	62.64	4971.4	62.29	2341.4	62.64	6692.8
62.35	1073.4	62.69	5028.8	62.34	2341.4	62.69	6799.2
62.4	1073.4	62.74	5040	62.39	2344.2	62.74	6816
62.45	1069.2	62.79	5121.2	62.44	2410	62.79	6814.6
62.5	1060.8	62.84	5124	62.49	2342.8	62.84	7012
62.55	1098.6	62.89	5166	62.54	2314.8	62.89	7041.4
62.6	1102.8	62.94	5266.8	62.59	2309.2	62.94	7233.2
62.65	1070.6	62.99	5264	62.64	2396	62.99	7234.6
62.7	1087.4	63.04	5444.6	62.69	2449.2	63.04	7237.4
62.75	1100	63.09	5772.2	62.74	2454.8	63.09	7408.2
62.8	1098.6	63.14	5630.8	62.79	2454.8	63.14	7616.8
62.85	1186.8	63.19	5626.6	62.84	2440.8	63.19	7611.2
62.9	1186.8	63.24	5794.6	62.89	2466	63.24	7612.6
62.95	1153.2	63.29	5923.4	62.94	2494	63.29	7598.6
63	1154.6	63.34	5840.8	62.99	2492.6	63.34	7348
63.05	1240	63.39	5840.8	63.04	2552.8	63.39	7345.2
63.1	1265.2	63.44	5558	63.09	2495.4	63.44	7240.2
63.15	1200.8	63.49	5668.6	63.14	2452	63.49	7238.8
63.2	1198	63.54	5502	63.19	2454.8	63.54	7139.4
63.25	1171.4	63.59	5500.6	63.24	2523.4	63.59	7136.6
63.3	1115.4	63.64	5458.6	63.29	2534.6	63.64	7056.8
63.35	1017.4	63.69	5304.6	63.34	2534.6	63.69	6960.2
63.4	1013.2	63.74	5276.6	63.39	2482.8	63.74	6804.8
63.45	1171.4	63.79	5280.8	63.44	2467.4	63.79	6802
63.5	1128	63.84	5153.4	63.49	2452	63.84	6660.6
63.55	1172.8	63.89	4958.8	63.54	2456.2	63.89	6636.8
63.6	1171.4	63.94	4832.8	63.59	2397.4	63.94	6617.2
63.65	1073.4	63.99	4830	63.64	2412.8	63.99	6620
63.7	1102.8	64.04	4841.2	63.69	2424	64.04	6522
63.75	1084.6	64.09	4790.8	63.74	2422.6	64.09	6412.8
63.8	1083.2	64.14	4730.6	63.79	2594.8	64.14	6468.8
63.85	1112.6	64.19	4733.4	63.84	2509.4	64.19	6467.4
63.9	1000.6	64.24	4762.8	63.89	2397.4	64.24	6394.6
63.95	1101.4	64.29	4792.2	63.94	2394.6	64.29	6440.8
64	1100	64.34	4662	63.99	2454.8	64.34	6369.4
64.05	1154.6	64.39	4666.2	64.04	2383.4	64.39	6366.6
64.1	1126.6	64.44	4660.6	64.09	2424	64.44	6380.6
64.15	1153.2	64.49	4673.2	64.14	2428.2	64.49	6440.8
64.2	1154.6	64.54	4734.8	64.19	2356.8	64.54	6424
64.25	1126.6	64.59	4733.4	64.24	2464.6	64.59	6421.2
64.3	1184	64.64	4694.2	64.29	2425.4	64.64	6450.6
64.35	1171.4	64.69	4778.2	64.34	2422.6	64.69	6435.2
64.4	1170	64.74	4592	64.39	2512.2	64.74	6464.6
64.45	1129.4	64.79	4594.8	64.44	2439.4	64.79	6467.4
64.5	1142	64.84	4772.6	64.49	2492.6	64.84	6326
64.55	1114	64.89	4758.6	64.54	2494	64.89	6442.2
64.6	1112.6	64.94	4761.4	64.59	2382	64.94	6414.2
64.65	1255.4	64.99	4757.2	64.64	2552.8	64.99	6412.8
64.7	1228.8	65.04	4646.6	64.69	2524.8	65.04	6384.8
64.75	1226	65.09	4664.8	64.74	2522	65.09	6495.4
64.8	1224.6	65.14	4690	64.79	2568.2	65.14	6365.2
64.85	1224.6	65.19	4690	64.84	2554.2	65.19	6372.2
64.9	1186.8	65.24	4594.8	64.89	2621.4	65.24	6580.8
64.95	1258.2	65.29	4804.8	64.94	2621.4	65.29	6482.8
65	1255.4	65.34	4842.6	64.99	2561.2	65.34	6494
65.05	1349.2	65.39	4846.8	65.04	2594.8	65.39	6498.2
65.1	1353.4	65.44	4786.6	65.09	2632.6	65.44	6534.6
65.15	1324	65.49	4764.2	65.14	2634	65.49	6523.4
65.2	1322.6	65.54	4800.6	65.19	2590.6	65.54	6495.4
65.25	1368.8	65.59	4804.8	65.24	2691.4	65.59	6491.2
65.3	1312.8	65.64	4758.6	65.29	2746	65.64	6550
65.35	1436	65.69	4914	65.34	2747.4	65.69	6576.6
65.4	1434.6	65.74	4817.4	65.39	2761.4	65.74	6635.4
65.45	1382.8	65.79	4816	65.44	2830	65.79	6635.4
65.5	1392.6	65.84	4884.6	65.49	2869.2	65.84	6618.6
65.55	1591.4	65.89	4970	65.54	2874.8	65.89	6540.2
65.6	1592.8	65.94	4929.4	65.59	2860.8	65.94	6578
65.65	1504.6	65.99	4926.6	65.64	2972.8	65.99	6578
65.7	1493.4	66.04	4988.2	65.69	3086.2	66.04	6802
65.75	1648.8	66.09	4953.2	65.74	3083.4	66.09	6666.2
65.8	1647.4	66.14	5037.2	65.79	3072.2	66.14	6832.8
65.85	1730	66.19	5038.6	65.84	3196.8	66.19	6831.4
65.9	1784.6	66.24	4957.4	65.89	3112.8	66.24	6831.4
65.95	1787.4	66.29	5042.8	65.94	3108.6	66.29	6692.8
66	1784.6	66.34	5110	65.99	3321.4	66.34	6789.4
66.05	1732.8	66.39	5112.8	66.04	3434.8	66.39	6788
66.1	1772	66.44	5016.2	66.09	3546.8	66.44	6802
66.15	1898	66.49	5110	66.14	3541.2	66.49	6718
66.2	1898	66.54	5192.6	66.19	3737.2	66.54	6650.8
66.25	1844.8	66.59	5194	66.24	3742.8	66.59	6645.2
66.3	2008.6	66.64	5128.2	66.29	3682.6	66.64	6744.6
66.35	2082.8	66.69	5220.6	66.34	3686.8	66.69	6705.4
66.4	2081.4	66.74	5069.4	66.39	3978	66.74	6775.4
66.45	1955.4	66.79	5070.8	66.44	3868.8	66.79	6771.2
66.5	1941.4	66.84	5012	66.49	3895.4	66.84	6788
66.55	1924.6	66.89	5094.6	66.54	3892.6	66.89	6786.6
66.6	1928.8	66.94	5080.6	66.59	4050.8	66.94	6718
66.65	1858.8	66.99	5083.4	66.64	3951.4	66.99	6718
66.7	1867.2	67.04	4932.2	66.69	3908	67.04	6720.8
66.75	1871.4	67.09	5056.8	66.74	3910.8	67.09	6775.4
66.8	1872.8	67.14	4982.6	66.79	4020	67.14	6498.2
66.85	1728.6	67.19	4982.6	66.84	3866	67.19	6496.8
66.9	1671.2	67.24	4971.4	66.89	3950	67.24	6604.6
66.95	1605.4	67.29	4846.8	66.94	3951.4	67.29	6466
67	1606.8	67.34	4944.8	66.99	3698	67.34	6463.2
67.05	1605.4	67.39	4944.8	67.04	3667.2	67.39	6464.6
67.1	1395.4	67.44	4856.6	67.09	3476.8	67.44	6495.4
67.15	1433.2	67.49	4872	67.14	3478.2	67.49	6478.6
67.2	1438.8	67.54	4748.8	67.19	3364.8	67.54	6519.2
67.25	1283.4	67.59	4747.4	67.24	3294.8	67.59	6524.8
67.3	1297.4	67.64	4817.4	67.29	3264	67.64	6411.4
67.35	1284.8	67.69	4708.2	67.34	3265.4	67.69	6482.8
67.4	1282	67.74	4659.2	67.39	3154.8	67.74	6344.2
67.45	1241.4	67.79	4663.4	67.44	2928	67.79	6342.8
67.5	1144.8	67.84	4664.8	67.49	2842.6	67.84	6355.4
67.55	1132.2	67.89	4720.8	67.54	2841.2	67.89	6298
67.6	1129.4	67.94	4624.2	67.59	2692.8	67.94	6326
67.65	1102.8	67.99	4622.8	67.64	2659.2	67.99	6330.2
67.7	988	68.04	4537.4	67.69	2604.6	68.04	6214
67.75	1060.8	68.09	4678.8	67.74	2604.6	68.09	6284
67.8	1056.6	68.14	4537.4	67.79	2508	68.14	6211.2
67.85	1083.2	68.19	4533.2	67.84	2510.8	68.19	6215.4
67.9	1055.2	68.24	4426.8	67.89	2482.8	68.24	6282.6
67.95	948.8	68.29	4594.8	67.94	2480	68.29	6174.8
68	950.2	68.34	4506.6	67.99	2342.8	68.34	6198.6
68.05	971.2	68.39	4510.8	68.04	2368	68.39	6201.4
68.1	932	68.44	4480	68.09	2356.8	68.44	6159.4
68.15	946	68.49	4400.2	68.14	2354	68.49	6117.4
68.2	947.4	68.54	4422.6	68.19	2254.6	68.54	6132.8
68.25	932	68.59	4425.4	68.24	2268.6	68.59	6131.4
68.3	947.4	68.64	4302.2	68.29	2145.4	68.64	6214
68.35	873.2	68.69	4323.2	68.34	2145.4	68.69	6102
68.4	878.8	68.74	4397.4	68.39	2272.8	68.74	6202.8
68.45	849.4	68.79	4398.8	68.44	2225.2	68.79	6204.2
68.5	860.6	68.84	4338.6	68.49	2202.8	68.84	6046
68.55	848	68.89	4422.6	68.54	2202.8	68.89	6145.4
68.6	850.8	68.94	4382	68.59	2162.2	68.94	6103.4
68.65	864.8	68.99	4383.4	68.64	2228	68.99	6100.6
68.7	862	69.04	4313.4	68.69	2176.2	69.04	6099.2
68.75	850.8	69.09	4398.8	68.74	2172	69.09	6128.6
68.8	846.6	69.14	4323.2	68.79	2131.4	69.14	6102
68.85	790.6	69.19	4330.2	68.84	2158	69.19	6102
68.9	905.4	69.24	4355.4	68.89	2102	69.24	6089.4
68.95	706.6	69.29	4344.2	68.94	2103.4	69.29	6071.2
69	708	69.34	4326	68.99	2100.6	69.34	6072.6
69.05	818.6	69.39	4324.6	69.04	2176.2	69.39	6076.8
69.1	834	69.44	4326	69.09	2106.2	69.44	6060
69.15	849.4	69.49	4356.8	69.14	2103.4	69.49	6062.8
69.2	850.8	69.54	4338.6	69.19	2118.8	69.54	6061.4
69.25	796.2	69.59	4338.6	69.24	2134.2	69.59	6057.2
69.3	782.2	69.64	4342.8	69.29	2086.6	69.64	6064.2
69.35	790.6	69.69	4295.2	69.34	2089.4	69.69	6116
69.4	796.2	69.74	4254.6	69.39	2076.8	69.74	6130
69.45	762.6	69.79	4260.2	69.44	2116	69.79	6130
69.5	832.6	69.84	4369.4	69.49	2016.6	69.84	6075.4
69.55	821.4	69.89	4340	69.54	2016.6	69.89	6090.8
69.6	818.6	69.94	4313.4	69.59	2074	69.94	6075.4
69.65	836.8	69.99	4309.2	69.64	2134.2	69.99	6072.6
69.7	793.4	70.04	4352.6	69.69	2118.8	70.04	6102
69.75	849.4	70.09	4258.8	69.74	2116	70.09	6030.6
69.8	848	70.14	4382	69.79	2064.2	70.14	6103.4
69.85	804.6	70.19	4380.6	69.84	2090.8	70.19	6102
69.9	820	70.24	4328.8	69.89	2044.6	70.24	6048.8
69.95	793.4	70.29	4229.4	69.94	2046	70.29	6090.8
70	793.4	70.34	4312	69.99	2131.4	70.34	6092.2
70.05	838.2	70.39	4310.6	70.04	2030.6	70.39	6047.4
70.1	792	70.44	4316.2	70.09	2005.4	70.44	6018
70.15	790.6	70.49	4258.8	70.14	2004	70.49	6088
70.2	794.8	70.54	4300.8	70.19	2032	70.54	6088
70.25	804.6	70.59	4298	70.24	2005.4	70.59	6060
70.3	762.6	70.64	4314.8	70.29	2057.2	70.64	6050.2
70.35	807.4	70.69	4228	70.34	2058.6	70.69	6048.8
70.4	804.6	70.74	4298	70.39	2019.4	70.74	6050.2
70.45	794.8	70.79	4299.4	70.44	2086.6	70.79	6072.6
70.5	734.6	70.84	4257.4	70.49	2076.8	70.84	6047.4
70.55	737.4	70.89	4272.8	70.54	2074	70.89	6078.2
70.6	822.8	70.94	4272.8	70.59	2047.4	70.94	6074
70.65	723.4	70.99	4274.2	70.64	2033.4	70.99	6085.2
70.7	733.2	71.04	4244.8	70.69	2006.8	71.04	6100.6
70.75	734.6	71.09	4256	70.74	2004	71.09	6034.8
70.8	708	71.14	4239.2	70.79	1987.2	71.14	6029.2
70.85	810.2	71.19	4242	70.84	2062.8	71.19	6102
70.9	775.2	71.24	4228	70.89	2062.8	71.24	6142.6
70.95	778	71.29	4256	70.94	2062.8	71.29	6016.6
71	768.2	71.34	4256	70.99	2102	71.34	6020.8
71.05	720.6	71.39	4200	71.04	2005.4	71.39	6033.4
71.1	762.6	71.44	4342.8	71.09	2020.8	71.44	6061.4
71.15	762.6	71.49	4268.6	71.14	2016.6	71.49	5976
71.2	779.4	71.54	4268.6	71.19	2076.8	71.54	5978.8
71.25	737.4	71.59	4242	71.24	2033.4	71.59	6005.4
71.3	762.6	71.64	4246.2	71.29	2022.2	71.64	6033.4
71.35	762.6	71.69	4215.4	71.34	2020.8	71.69	5978.8
71.4	765.4	71.74	4215.4	71.39	1976	71.74	5976
71.45	752.8	71.79	4204.2	71.44	2002.6	71.79	6033.4
71.5	782.2	71.84	4186	71.49	2022.2	71.84	5978.8
71.55	778	71.89	4254.6	71.54	2018	71.89	6058.6
71.6	776.6	71.94	4257.4	71.59	2089.4	71.94	6061.4
71.65	761.2	71.99	4214	71.64	1992.8	71.99	6043.2
71.7	738.8	72.04	4158	71.69	1990	72.04	6048.8
71.75	737.4	72.09	4257.4	71.74	2008.2	72.09	5978.8
71.8	737.4	72.14	4257.4	71.79	2074	72.14	5976
71.85	808.8	72.19	4230.8	71.84	2034.8	72.19	5945.2
71.9	807.4	72.24	4230.8	71.89	2029.2	72.24	6016.6
71.95	804.6	72.29	4197.2	71.94	1992.8	72.29	6008.2
72	766.8	72.34	4202.8	71.99	1988.6	72.34	6002.6
72.05	752.8	72.39	4201.4	72.04	1962	72.39	6060
72.1	751.4	72.44	4242	72.09	1960.6	72.44	6033.4
72.15	754.2	72.49	4211.2	72.14	1964.8	72.49	6002.6
72.2	810.2	72.54	4212.6	72.19	2006.8	72.54	6002.6
72.25	794.8	72.59	4246.2	72.24	1991.4	72.59	6034.8
72.3	723.4	72.64	4183.2	72.29	1994.2	72.64	6060
72.35	720.6	72.69	4284	72.34	2033.4	72.69	5994.2
72.4	754.2	72.74	4284	72.39	2008.2	72.74	5988.6
72.45	778	72.79	4246.2	72.44	2061.4	72.79	6004
72.5	751.4	72.84	4211.2	72.49	2064.2	72.84	6018
72.55	750	72.89	4212.6	72.54	2044.6	72.89	6015.2
72.6	720.6	72.94	4215.4	72.59	1990	72.94	6015.2
72.65	723.4	72.99	4313.4	72.64	2030.6	72.99	6048.8
72.7	804.6	73.04	4186	72.69	2029.2	73.04	5978.8
72.75	803.2	73.09	4145.4	72.74	1988.6	73.09	6058.6
72.8	748.6	73.14	4148.2	72.79	1992.8	73.14	6058.6
72.85	766.8	73.19	4159.4	72.84	1990	73.19	6061.4
72.9	778	73.24	4246.2	72.89	1990	73.24	5949.4
72.95	779.4	73.29	4218.2	72.94	1988.6	73.29	6033.4
73	736	73.34	4216.8	72.99	2044.6	73.34	6034.8
73.05	692.6	73.39	4212.6	73.04	1966.2	73.39	6020.8
73.1	790.6	73.44	4146.8	73.09	1963.4	73.44	6060
73.15	792	73.49	4243.4	73.14	1949.4	73.49	6090.8
73.2	762.6	73.54	4240.6	73.19	2075.4	73.54	6090.8
73.25	794.8	73.59	4215.4	73.24	1980.2	73.59	5976
73.3	698.2	73.64	4232.2	73.29	1978.8	73.64	6030.6
73.35	694	73.69	4228	73.34	1976	73.69	6036.2
73.4	793.4	73.74	4226.6	73.39	2044.6	73.74	6034.8
73.45	780.8	73.79	4228	73.44	2043.2	73.79	6029.2
73.5	779.4	73.84	4198.6	73.49	2050.2	73.84	6104.8
73.55	779.4	73.89	4254.6	73.54	2061.4	73.89	6076.8
73.6	780.8	73.94	4258.8	73.59	2016.6	73.94	6074
73.65	789.2	73.99	4298	73.64	1978.8	73.99	5917.2
73.7	754.2	74.04	4174.8	73.69	1978.8	74.04	6004
73.75	748.6	74.09	4324.6	73.74	2062.8	74.09	6044.6
73.8	790.6	74.14	4328.8	73.79	2048.8	74.14	6044.6
73.85	779.4	74.19	4190.2	73.84	2047.4	74.19	6074
73.9	762.6	74.24	4242	73.89	2043.2	74.24	6044.6
73.95	766.8	74.29	4272.8	73.94	2016.6	74.29	6032
74	793.4	74.34	4268.6	73.99	2064.2	74.34	6029.2
74.05	751.4	74.39	4270	74.04	2006.8	74.39	6048.8
74.1	765.4	74.44	4243.4	74.09	2006.8	74.44	6002.6
74.15	768.2	74.49	4242	74.14	1990	74.49	6044.6
74.2	747.2	74.54	4244.8	74.19	1988.6	74.54	6043.2
74.25	754.2	74.59	4243.4	74.24	2047.4	74.59	6046
74.3	806	74.64	4314.8	74.29	2043.2	74.64	6060
74.35	808.8	74.69	4230.8	74.34	2006.8	74.69	6104.8
74.4	792	74.74	4230.8	74.39	2089.4	74.74	6100.6
74.45	804.6	74.79	4281.2	74.44	2072.6	74.79	6118.8
74.5	765.4	74.84	4424	74.49	2072.6	74.84	6086.6
74.55	764	74.89	4302.2	74.54	2099.2	74.89	6130
74.6	792	74.94	4296.6	74.59	2006.8	74.94	6130
74.65	803.2	74.99	4326	74.64	2043.2	74.99	6145.4
74.7	806	75.04	4286.8	74.69	2044.6	75.04	6187.4
74.75	803.2	75.09	4464.6	74.74	2061.4	75.09	6229.4
74.8	824.2	75.14	4468.8	74.79	2060	75.14	6232.2
74.85	748.6	75.19	4384.8	74.84	2046	75.19	6172
74.9	810.2	75.24	4456.2	74.89	2043.2	75.24	6268.6
74.95	807.4	75.29	4428.2	74.94	2114.6	75.29	6198.6
75	831.2	75.34	4424	74.99	2047.4	75.34	6204.2
75	877.4	75.39	4506.6	75.04	2088	75.39	6226.6
75.1	821.4	75.44	4606	75.09	2088	75.44	6243.4
75.13	768.2	75.49	4508	75.14	2036.2	75.49	6452
75.14	720.6	75.54	4506.6	75.19	2089.4	75.54	6450.6
75.19	762.6	75.59	4576.6	75.24	2033.4	75.59	6370.8
75.24	762.6	75.64	4608.8	75.29	2033.4	75.64	6456.2
75.29	779.4	75.69	4705.4	75.34	2044.6	75.69	6477.2
75.34	737.4	75.74	4704	75.39	2076.8	75.74	6482.8
75.39	762.6	75.79	4638.2	75.44	2159.4	75.79	6505.2
75.44	762.6	75.84	4608.8	75.49	2158	75.84	6454.8
75.49	765.4	75.89	4662	75.54	2170.6	75.89	6478.6
75.54	752.8	75.94	4662	75.59	2155.2	75.94	6480
75.59	782.2	75.99	4592	75.64	2160.8	75.99	6366.6
75.64	778	76.04	4617.2	75.69	2156.6	76.04	6366.6
75.69	776.6	76.09	4582.2	75.74	2176.2	76.09	6267.2
75.74	761.2	76.14	4582.2	75.79	2160.8	76.14	6268.6
75.79	738.8	76.19	4537.4	75.84	2099.2	76.19	6356.8
75.84	737.4	76.24	4548.6	75.89	2104.8	76.24	6169.2
75.89	737.4	76.29	4356.8	75.94	2088	76.29	6228
75.94	808.8	76.34	4355.4	75.99	2128.6	76.34	6230.8
75.99	807.4	76.39	4467.4	76.04	2160.8	76.39	6216.8
76.04	804.6	76.44	4327.4	76.09	2156.6	76.44	6215.4
76.09	766.8	76.49	4358.2	76.14	2089.4	76.49	6172
76.14	752.8	76.54	4356.8	76.19	2085.2	76.54	6176.2
76.19	751.4	76.59	4379.2	76.24	2156.6	76.59	6243.4
76.24	754.2	76.64	4310.6	76.29	2156.6	76.64	6159.4
76.29	810.2	76.69	4272.8	76.34	2159.4	76.69	6270
76.34	794.8	76.74	4268.6	76.39	2089.4	76.74	6268.6
76.39	723.4	76.79	4268.6	76.44	2174.8	76.79	6120.2
76.44	720.6	76.84	4214	76.49	2172	76.84	6197.2
76.49	754.2	76.89	4253.2	76.54	2116	76.89	6072.6
76.54	778	76.94	4258.8	76.59	2144	76.94	6072.6
76.59	751.4	76.99	4258.8	76.64	2200	76.99	6131.4
76.64	750	77.04	4240.6	76.69	2201.4	77.04	6120.2
76.69	720.6	77.09	4258.8	76.74	2118.8	77.09	6078.2
76.74	723.4	77.14	4257.4	76.79	2146.8	77.14	6074
76.79	804.6	77.19	4216.8	76.84	2046	77.19	6104.8
76.84	803.2	77.24	4394.6	76.89	2046	77.24	6148.2
76.89	748.6	77.29	4296.6	76.94	2127.2	77.29	6088
76.94	766.8	77.34	4298	76.99	2201.4	77.34	6088
76.99	778	77.39	4244.8	77.04	2117.4	77.39	6103.4
77.04	779.4	77.44	4256	77.09	2117.4	77.44	6141.2
77.09	736	77.49	4254.6	77.14	2048.8	77.49	6155.2
77.14	692.6	77.54	4256	77.19	2132.8	77.54	6159.4
77.19	790.6	77.59	4240.6	77.24	2142.6	77.59	6102
77.24	792	77.64	4230.8	77.29	2146.8	77.64	6184.6
77.29	762.6	77.69	4212.6	77.34	2103.4	77.69	6100.6
77.34	794.8	77.74	4216.8	77.39	2173.4	77.74	6100.6
77.39	698.2	77.79	4299.4	77.44	2103.4	77.79	6103.4
77.44	694	77.84	4243.4	77.49	2099.2	77.84	6088
77.49	793.4	77.89	4288.2	77.54	2089.4	77.89	6104.8
77.54	780.8	77.94	4282.6	77.59	2132.8	77.94	6099.2
77.59	779.4	77.99	4228	77.64	2160.8	77.99	6058.6
77.64	779.4	78.04	4226.6	77.69	2159.4	78.04	6092.2
77.69	780.8	78.09	4312	77.74	2159.4	78.09	6092.2
77.74	789.2	78.14	4313.4	77.79	2197.2	78.14	6092.2
77.79	754.2	78.19	4100.6	77.84	2198.6	78.19	6114.6
77.84	748.6	78.24	4282.6	77.89	2202.8	78.24	6086.6
77.89	790.6	78.29	4242	77.94	2172	78.29	6076.8
77.94	779.4	78.34	4242	77.99	2113.2	78.34	6078.2
77.99	762.6	78.39	4200	78.04	2144	78.39	6117.4
78.04	766.8	78.44	4282.6	78.09	2148.2	78.44	6130
78.09	793.4	78.49	4230.8	78.14	2176.2	78.49	6200
78.14	751.4	78.54	4225.2	78.19	2128.6	78.54	6198.6
78.19	765.4	78.59	4228	78.24	2086.6	78.59	6159.4
78.24	768.2	78.64	4244.8	78.29	2090.8	78.64	6144
78.29	747.2	78.69	4338.6	78.34	2229.4	78.69	6106.2
78.34	754.2	78.74	4341.4	78.39	2128.6	78.74	6106.2
78.39	806	78.79	4240.6	78.44	2240.6	78.79	6173.4
78.44	808.8	78.84	4204.2	78.49	2244.8	78.84	6131.4
78.49	792	78.89	4146.8	78.54	2099.2	78.89	6197.2
78.54	804.6	78.94	4142.6	78.59	2088	78.94	6198.6
78.59	765.4	78.99	4355.4	78.64	2142.6	78.99	6132.8
78.64	764	79.04	4300.8	78.69	2146.8	79.04	6130
78.69	792	79.09	4310.6	78.74	2102	79.09	6131.4
78.74	803.2	79.14	4310.6	78.79	2103.4	79.14	6229.4
78.79	806	79.19	4258.8	78.84	2117.4	79.19	6184.6
78.84	803.2	79.24	4342.8	78.89	2113.2	79.24	6184.6
78.89	824.2	79.29	4327.4	78.94	2142.6	79.29	6184.6
78.94	748.6	79.34	4330.2	78.99	2198.6	79.34	6312
78.99	810.2	79.39	4492.6	79.04	2201.4	79.39	6295.2
79.04	807.4	79.44	4453.4	79.09	2202.8	79.44	6282.6
79.09	831.2	79.49	4410	79.14	2155.2	79.49	6285.4
79.14	877.4	79.54	4411.4	79.19	2076.8	79.54	6242
79.19	821.4	79.59	4478.6	79.24	2103.4	79.59	6356.8
79.24	768.2	79.64	4453.4	79.29	2104.8	79.64	6342.8
79.29	720.6	79.69	4454.8	79.34	2127.2	79.69	6337.2
79.34	762.6	79.74	4450.6	79.39	2130	79.74	6492.6
79.39	762.6	79.79	4468.8	79.44	2104.8	79.79	6366.6
79.44	779.4	79.84	4512.2	79.49	2103.4	79.84	6228
79.49	737.4	79.89	4510.8	79.54	2130	79.89	6228
79.54	762.6	79.94	4494	79.59	2158	79.94	6341.4
79.59	762.6	79.99	4368	79.64	2132.8	79.99	6369.4
79.64	765.4			79.69	2131.4
79.69	752.8			79.74	2132.8
79.74	782.2			79.79	2074
79.79	778			79.84	2144
79.84	776.6			79.89	2144
79.89	761.2			79.94	2076.8
79.94	738.8			79.99	2086.6
79.99	737.4			80.04	2092.2
				80.09	2088
				80.14	2134.2
				80.19	2072.6
				80.24	2075.4
				80.29	2092.2
				80.34	2044.6
				80.39	2075.4
				80.44	2076.8
				80.49	2086.6
				80.54	2106.2
				80.59	2047.4
				80.64	2044.6
				80.69	2061.4
				80.74	2058.6
				80.79	1992.8
				80.84	1991.4
				80.89	2099.2
				80.94	2047.4
				80.99	2015.2
				81.04	2019.4
				81.09	2034.8
				81.14	2089.4
				81.19	2036.2
				81.24	2034.8
				81.29	2057.2
				81.34	2001.2
				81.39	2004
				81.44	2006.8
				81.49	1964.8
				81.54	2022.2
				81.59	2018
				81.64	2018
				81.69	2075.4
				81.74	1990
				81.79	1991.4
				81.84	1988.6
				81.89	1992.8
				81.94	1963.4
				81.99	2034.8
				82.04	2029.2
				82.09	1964.8
				82.14	2029.2
				82.19	1959.2
				82.24	1963.4
				82.29	1990
				82.34	1988.6
				82.39	2043.2
				82.44	2047.4
				82.49	1921.4
				82.54	2002.6
				82.59	1990
				82.64	1994.2
				82.69	2062.8
				82.74	2020.8
				82.79	2058.6
				82.84	2062.8
				82.89	2062.8
				82.94	2004
				82.99	1978.8
				83.04	1978.8
				83.09	2032
				83.14	2033.4
				83.19	2072.6
				83.24	2074
				83.29	1952.2
				83.34	2047.4
				83.39	2001.2
				83.44	2004
				83.49	2032
				83.54	2005.4
				83.59	2103.4
				83.64	2104.8
				83.69	2005.4
				83.74	1991.4
				83.79	2086.6
				83.84	2090.8
				83.89	2057.2
				83.94	2047.4
				83.99	2172
				84.04	2169.2
				84.09	2089.4
				84.14	2089.4
				84.19	2100.6
				84.24	2103.4
				84.29	2130
				84.34	2046
				84.39	2032
				84.44	2034.8
				84.49	2102
				84.54	2074
				84.59	2188.8
				84.64	2188.8
				84.69	2102
				84.74	2075.4
				84.79	2130
				84.84	2131.4
				84.89	2044.6
				84.94	2019.4
				84.99	2088

## Sheet: TPR
20%Ni@Bio-Al		20%Ni@Bulk-Al		3%Ce-20%Ni@Bio-Al		3%Ce-20%Ni@Bulk-Al
31.7	0	31.4	0	58.9	0	3	0
31.5333	0	31.2667	0	58.8	0	3.0667	0
31.3667	0	31.1133	0	58.66	0	3.0933	0
31.2286	0	31.0143	0	58.6	0	3.0429	0
31.0714	0	30.9	0	58.4714	0	3.0429	0
30.9143	0	30.7714	0	58.3571	0	2.9857	0
30.8	0	30.6857	0	58.2714	0	2.9143	0
30.6714	0	30.6	0	58.2	0	2.8571	0
30.5286	0	30.5	0	58.1857	0	2.7857	0
30.3857	0	30.4	0	58.1429	0	2.7143	0
30.2714	0	30.3143	0	58.1143	0	2.6429	0
30.1571	0	30.2286	0	58.1429	0	2.5429	0
30.0429	0	30.1571	0	58.1286	0	2.5143	0
29.9143	0	30.0714	0	58.1429	0	2.4857	0
29.8	0	30.0286	0	58.1286	0	2.4429	0
29.7286	0	29.9857	0	58.1286	0	2.4	0
29.6857	0	29.9429	0	58.1571	0	2.3714	0
29.6571	0	29.9714	0	58.2	0	2.4286	0
29.7	0	30.0429	0	58.3	0	2.4571	0
29.8143	0	30.1571	0	58.4429	0	2.4571	0
30.0429	0	30.3429	0	58.6571	0	2.5286	0
30.3714	0	30.6	0	58.9714	0	2.6429	0
30.8429	0	31	0	59.3857	0	2.7857	0
31.4429	0	31.5	0	59.9143	0	3	0
32.2143	0	32.1429	0	60.6143	0	3.2429	0
33.1429	0	32.9	0	61.4286	0	3.6571	0
34.2571	0	33.8571	0	62.4571	0	4.1857	0
35.4857	0	34.9714	0	63.6429	0	4.8286	0
36.9429	0	36.2143	0	64.9857	0	5.6143	0
38.5143	0	37.6429	0	66.5	0	6.5857	0
40.2429	0	39.2	0	68.1714	0	7.7143	0
42.1	0	40.8714	0	69.9571	0	8.9714	0
44.0714	0	42.6714	0	71.8143	0	10.3714	0
46.0857	0	44.5429	0	73.7857	0	11.8714	0
48.2429	0	46.5143	0	75.8143	0	13.5	0
50.3857	0	48.6	0	77.8714	0	15.2571	0
52.5714	0	50.6857	0	79.9857	0	17.1143	0
54.8	0	52.8429	0	82.1429	0	19.0571	0
57.0429	0	55.0143	0	84.2286	0	21.1	0
59.2571	0	57.1857	0	86.4286	0	23.1857	0
61.5	0	59.3429	0	88.6429	0	25.3429	0
63.7	0	61.5429	0	90.7286	0	27.5571	0.0002
65.8571	0	63.6	0	92.8571	0	29.7429	0.0003
67.9714	0	65.6714	0	94.8714	0	31.8714	0.0004
70.0143	0	67.7143	0	96.8429	0	34.0571	0.0005
72	0	69.7143	0	98.8	0	36.1714	0.0006
73.9143	0	71.6571	0	100.7	0	38.3286	0.0006
75.8143	0	73.5429	0	102.457	0	40.3714	0.0007
77.4857	0	75.2571	0	104.214	0	42.3429	0.0008
79.2	0	77.0571	0	105.929	0	44.3571	0.0009
80.8429	0	78.7857	0.0001	107.6	0	46.3286	0.001
82.3857	0	80.4571	0.0002	109.171	0	48.2286	0.001
83.8857	0	81.9429	0.0003	110.686	0	50.1	0.001
85.4	0	83.4286	0.0004	112.143	0	51.7714	0.001
86.7571	0	84.9143	0.0005	113.471	0	53.5143	0.001
88.1429	0	86.3143	0.0006	114.843	0	55.2	0.001
89.4857	0	87.7286	0.0007	116.114	0	56.6571	0.001
90.7286	0	89.0143	0.0008	117.329	0	58.1286	0.001
91.9286	0	90.1714	0.0009	118.571	0	59.5571	0.001
93.1286	0	91.5143	0.001	119.8	0	60.9143	0.001
94.2286	0	92.7857	0.0011	120.943	0	62.2857	0.001
95.3429	0	93.9	0.0011	122.157	0	63.5857	0.001
96.5857	0	95.1714	0.0011	123.286	0	64.8	0.001
97.6714	0	96.2571	0.0011	124.443	0	66.0571	0.001
98.8571	0	97.3714	0.0011	125.657	0	67.2571	0.001
100.071	0	98.6	0.0011	126.829	0	68.3429	0.001
101.2	0	99.6857	0.0011	127.986	0	69.4571	0.001
102.457	0	100.886	0.0011	129.214	0	70.5714	0.0011
103.643	0	102.229	0.0011	130.543	0	71.7143	0.0011
104.843	0	103.414	0.0011	131.829	0	72.9	0.0011
106.143	0	104.757	0.0011	133.129	0	74.1	0.0011
107.443	0	106.143	0.0011	134.5	0	75.2857	0.0011
108.857	0	107.514	0.0011	135.886	0	76.5714	0.0011
110.286	0	108.957	0.0011	137.429	0	77.8429	0.0011
111.7	0	110.371	0.0011	138.871	0	79.1714	0.0011
113.229	0	111.814	0.0011	140.329	0	80.4	0.0011
114.7	0	113.271	0.0011	141.929	0	81.6571	0.0011
116.271	0	114.757	0.0012	143.543	0	83.0143	0.0011
117.771	0	116.186	0.0012	145.114	0	84.4286	0.0011
119.3	0	117.671	0.0013	146.686	0	85.8429	0.0011
120.886	0	119.229	0.0014	148.343	0	87.2571	0.0011
122.457	0	120.686	0.0015	149.943	0	88.7429	0.0011
124.029	0	122.157	0.0016	151.514	0	90.3286	0.0011
125.7	0	123.671	0.0017	153.057	0	91.9143	0.0011
127.329	0	125.143	0.0018	154.686	0	93.5286	0.0011
128.943	0	126.714	0.0019	156.214	0	95.0429	0.0011
130.571	0	128.257	0.002	157.9	0	96.6286	0.0011
132.1	0	129.686	0.0021	159.229	0	98.1429	0.0011
133.714	0	131.143	0.0021	160.829	0	99.7571	0.0011
135.357	0	132.629	0.0022	162.357	0	101.414	0.0011
136.929	0	134.2	0.0022	163.971	0	102.914	0.0011
138.271	0	135.743	0.0022	165.357	0	104.543	0.0011
139.814	0	137.129	0.0022	166.714	0	106.1	0.0012
141.286	0	138.514	0.0022	168.014	0	107.543	0.0013
142.857	0	139.957	0.0022	169.429	0	109.2	0.0014
144.271	0	141.386	0.0022	170.9	0	110.529	0.0015
145.6	0	142.886	0.0022	172.229	0	111.857	0.0016
147	0	144.271	0.0022	173.4	0	113.357	0.0016
148.5	0	145.643	0.0022	174.8	0	114.557	0.0017
149.986	0	147.171	0.0022	176.243	0	116.057	0.0018
151.429	0	148.614	0.0022	177.714	0	117.5	0.0019
152.929	0	150.086	0.0022	179.157	0	118.7	0.002
154.371	0	151.586	0.0022	180.329	0	120.1	0.0021
155.957	0	152.8	0.0022	181.829	0	121.4	0.0021
157.386	0	154.171	0.0023	183.386	0	122.657	0.0021
158.743	0	155.557	0.0023	184.8	0	124.057	0.0021
160.171	0	156.971	0.0023	186.257	0	125.371	0.0021
161.586	0	158.357	0.0023	187.5	0	126.643	0.0021
162.971	0	159.643	0.0023	189	0	128.186	0.0021
164.443	0	161.029	0.0023	190.486	0	129.557	0.0021
165.786	0	162.471	0.0023	191.943	0	130.943	0.0021
167.243	0	163.971	0.0023	193.271	0	132.357	0.0021
168.729	0	165.4	0.0024	194.7	0	133.629	0.0021
170.186	0	166.643	0.0025	196.114	0	134.986	0.0021
171.529	0	168.071	0.0026	197.571	0	136.457	0.0021
172.871	0	169.443	0.0027	198.957	0	137.771	0.0021
174.243	0	170.871	0.0028	200.4	0	139.2	0.0021
175.657	0	172.3	0.0029	201.657	0	140.743	0.0021
177.029	0	173.529	0.003	203.129	0	142.157	0.0021
178.5	0	174.929	0.003	204.5	0	143.743	0.0021
179.814	0	176.443	0.0031	205.829	0	145.157	0.0022
181.229	0	177.814	0.0032	207.286	0	146.571	0.0023
182.614	0	179.129	0.0033	208.643	0	147.971	0.0024
183.986	0	180.486	0.0033	210.129	0	149.229	0.0025
185.329	0	181.757	0.0033	211.586	0	150.5	0.0026
186.771	0	183.071	0.0033	212.814	0	151.843	0.0027
188.171	0	184.3	0.0034	214.157	0	153.057	0.0028
189.471	0	185.486	0.0034	215.6	0	154.2	0.0029
191.014	0	186.686	0.0034	216.843	0	155.286	0.003
192.4	0	188.186	0.0034	218.157	0	156.386	0.0031
193.9	0	189.4	0.0034	219.414	0	157.743	0.0032
195.286	0	190.914	0.0034	220.686	0	158.857	0.0032
196.5	0	192.3	0.0034	222.157	0	159.957	0.0032
197.871	0	193.614	0.0034	223.429	0	161.014	0.0032
199.343	0	195.014	0.0034	224.786	0	162.3	0.0033
200.529	0	196.486	0.0034	226.243	0	163.6	0.0033
201.914	0	197.871	0.0034	227.7	0	165.043	0.0033
203.214	0	199.314	0.0034	229.057	0	166.186	0.0033
204.586	0	200.543	0.0034	230.529	0	167.514	0.0033
206.029	0	202.014	0.0034	231.9	0	168.971	0.0034
207.414	0	203.486	0.0034	233.443	0	170.429	0.0035
208.743	0	204.857	0.0034	234.8	0	171.829	0.0036
210.186	0	206.057	0.0034	236.186	0	173.271	0.0036
211.471	0	207.371	0.0034	237.514	0	174.671	0.0037
212.714	0	208.657	0.0034	238.786	0	176.129	0.0038
214.071	0	209.971	0.0034	239.943	0	177.514	0.0039
215.486	0	211.043	0.0034	241.271	0	178.871	0.004
216.7	0	212.171	0.0034	242.529	0	180.329	0.0041
218.143	0	213.486	0.0034	243.757	0	181.643	0.0042
219.386	0	214.8	0.0035	244.986	0	183	0.0043
220.786	0	215.957	0.0035	246.286	0	184.229	0.0043
222.257	0	217.2	0.0035	247.643	0	185.586	0.0044
223.643	0	218.414	0.0035	249	0	187.014	0.0045
224.786	0	219.929	0.0035	250.329	0	188.343	0.0046
226.257	0	221.4	0.0035	251.643	0	189.771	0.0046
227.5	0	222.8	0.0035	252.986	0	191.243	0.0047
228.843	0	224.186	0.0035	254.343	0	192.643	0.0048
230.157	0	225.786	0.0035	255.543	0	194.029	0.0049
231.4	0	227.243	0.0035	256.986	0	195.443	0.005
232.729	0	228.657	0.0035	258.414	0	196.757	0.0051
234.171	0	230.029	0.0035	259.843	0	198.043	0.0051
235.371	0	231.443	0.0035	261.257	0	199.214	0.0052
236.729	0	232.714	0.0035	262.7	0.0004	200.514	0.0052
238.214	0	234.257	0.0035	264.186	0.0004	201.757	0.0052
239.743	0	235.5	0.0035	265.643	0.0004	202.929	0.0052
241.157	0	236.8	0.0035	266.914	0.0005	204.086	0.0052
242.443	0	238.143	0.0035	268.214	0.0005	205.357	0.0052
243.843	0	239.529	0.0035	269.543	0.0005	206.643	0.0052
245.171	0	240.786	0.0035	270.829	0.0004	207.886	0.0052
246.586	0	242.014	0.0035	272	0.0004	209.043	0.0052
247.871	0	243.171	0.0035	273.2	0.0003	210.257	0.0052
248.957	0	244.271	0.0035	274.529	0.0003	211.643	0.0053
250.2	0	245.557	0.0035	275.6	0.0003	212.857	0.0054
251.529	0	246.9	0.0036	277.014	0.0003	214.2	0.0055
252.786	0	247.929	0.0036	278.186	0.0003	215.557	0.0056
254.386	0	249.086	0.0036	279.457	0.0004	216.871	0.0057
255.471	0	250.429	0.0036	280.929	0.0004	218.071	0.0058
256.686	0	251.7	0.0036	282.471	0.0005	219.4	0.0059
258.243	0	253.057	0.0036	283.657	0.0005	220.6	0.006
259.757	0	254.157	0.0036	285.171	0.0006	221.886	0.006
261.071	0	255.414	0.0036	286.514	0.0007	223.171	0.0061
262.657	0	256.914	0.0036	287.786	0.0008	224.357	0.0062
264.086	0	258.471	0.0036	289.014	0.0008	225.514	0.0062
265.714	0	259.786	0.0036	290.3	0.0009	226.829	0.0062
267.386	0	261.129	0.0036	291.4	0.0009	227.8	0.0062
268.6	0	262.5	0.0036	292.771	0.001	228.971	0.0062
269.9	0	263.971	0.0036	294.057	0.001	230.429	0.0062
271.471	0	265.386	0.0036	295.2	0.001	231.543	0.0062
272.457	0	266.514	0.0036	296.5	0.001	232.829	0.0062
273.6	0	267.657	0.0036	297.829	0.001	234.386	0.0062
275	0	268.686	0.0036	299.043	0.001	235.643	0.0062
276.129	0	269.757	0.0036	299.971	0.001	237.2	0.0063
277.543	0	270.814	0.0036	301.057	0.001	238.829	0.0064
278.657	0	271.971	0.0036	302.4	0.001	239.914	0.0065
279.686	0	272.657	0.0036	303.529	0.001	241.386	0.0066
281.143	0	273.814	0.0036	304.829	0.001	242.686	0.0067
282.186	0	274.643	0.0036	306.1	0.001	243.7	0.0068
283.2	0	275.9	0.0036	307.186	0.001	245.1	0.0069
284.643	0	276.743	0.0037	308.843	0.001	246.371	0.007
285.814	0	277.729	0.0037	310.5	0.001	247.3	0.0071
287.057	0	278.8	0.0037	311.714	0.001	248.6	0.0072
288.3	0	280.043	0.0037	313.129	0.001	249.7	0.0073
289.457	0	281.143	0.0037	314.471	0.001	250.843	0.0074
290.857	0	282.514	0.0037	315.714	0.001	251.914	0.0074
292.071	0	283.471	0.0037	317.2	0.001	253	0.0074
292.943	0	285.057	0.0037	318.571	0.001	253.929	0.0075
294.257	0	286.557	0.0037	319.486	0.001	255.129	0.0076
295.514	0	288.014	0.0037	320.7	0.001	256.343	0.0077
296.943	0	289.543	0.0038	321.786	0.001	257.271	0.0078
298.414	0	290.8	0.0039	323.043	0.0011	258.471	0.0079
299.543	0	291.9	0.004	324.414	0.0011	260.129	0.008
300.786	0	293.529	0.0041	325.529	0.0012	261.214	0.0081
302.314	0	294.914	0.0042	326.671	0.0013	262.714	0.0082
303.371	0	295.943	0.0043	328.029	0.0014	264.2	0.0082
304.8	0	297.114	0.0044	329.243	0.0015	265.457	0.0083
305.943	0	298.357	0.0044	330.843	0.0015	267.114	0.0083
307.157	0	299.7	0.0045	332.043	0.0016	268.343	0.0083
308.514	0	301.029	0.0046	333.114	0.0017	269.314	0.0083
309.9	0	302	0.0047	334.371	0.0018	270.771	0.0084
311	0	303.129	0.0047	335.5	0.0018	272.057	0.0085
312.243	0	304.629	0.0047	336.929	0.0018	273.114	0.0086
313.529	0	305.786	0.0047	338.214	0.0019	274.471	0.0087
315	0	306.986	0.0047	339.143	0.0019	275.414	0.0087
315.914	0	308.014	0.0048	340.529	0.0019	276.729	0.0088
317.114	0	309.314	0.0048	341.657	0.0019	278.129	0.0089
318.071	0	310.729	0.0048	342.986	0.0019	279.571	0.009
319.343	0	311.771	0.0048	344.043	0.0019	281.271	0.0091
320.743	0	313.029	0.0048	345.214	0.0019	282.671	0.0092
321.771	0	314.029	0.0048	346.529	0.0019	284.257	0.0093
322.9	0	315.214	0.0048	347.829	0.0019	286.057	0.0093
324.329	0	316.271	0.0048	348.971	0.002	287.5	0.0093
325.586	0	317.486	0.0048	350.114	0.002	289.057	0.0093
327.2	0	318.557	0.0048	351.271	0.002	290.214	0.0093
328.7	0	319.729	0.0048	352.843	0.002	291.129	0.0093
329.914	0	320.671	0.0048	353.9	0.002	292.257	0.0093
331.229	0	321.757	0.0048	355.071	0.002	293.271	0.0093
332.4	0	322.943	0.0048	356.514	0.002	294.086	0.0093
333.643	0	324.5	0.0048	357.471	0.002	295.171	0.0093
334.929	0	325.614	0.0048	359.043	0.002	296.2	0.0093
336.071	0	326.986	0.0048	360.3	0.002	297.343	0.0093
337.143	0	328.443	0.0048	361.514	0.002	298.586	0.0093
338.071	0	329.671	0.0048	363.043	0.002	299.971	0.0093
339.214	0	331.143	0.0048	364.214	0.002	301.114	0.0093
340.386	0	332.371	0.0048	365.271	0.002	302.386	0.0093
341.643	0	333.586	0.0048	366.414	0.0021	303.6	0.0093
342.857	0	335.043	0.0048	367.557	0.0022	304.429	0.0093
343.757	0	336.043	0.0048	368.729	0.0023	305.671	0.0093
344.729	0	337.114	0.0048	369.714	0.0023	306.943	0.0092
346.271	0.0005	338.371	0.0048	370.671	0.0024	307.986	0.0092
347.614	0.0005	339.6	0.0049	371.814	0.0025	309.1	0.0092
348.829	0.0007	340.6	0.0049	373.129	0.0025	310.243	0.0091
349.943	0.0007	341.543	0.0049	374.3	0.0026	311.4	0.009
351.257	0.0009	342.643	0.0049	375.3	0.0027	312.829	0.0089
352.8	0.001	343.957	0.0049	376.671	0.0028	314	0.0088
354.1	0.0011	345.086	0.0049	377.886	0.0029	314.971	0.0087
355.414	0.001	346.229	0.0049	379.043	0.0029	315.971	0.0086
356.429	0.0011	347.3	0.0049	380.171	0.0029	317.043	0.0085
357.657	0.0012	348.314	0.0049	381.3	0.0029	318.143	0.0084
358.9	0.0013	349.586	0.0049	382.814	0.003	319.314	0.0084
359.829	0.0013	350.357	0.0049	384.214	0.003	320.671	0.0083
360.971	0.0015	351.4	0.0049	385.186	0.003	321.871	0.0083
362.071	0.0015	352.729	0.0049	386.386	0.003	323.2	0.0084
362.957	0.0016	353.8	0.0049	387.429	0.003	324.443	0.0084
364.4	0.0017	355	0.0049	388.829	0.003	325.686	0.0084
365.414	0.0017	356.671	0.0049	389.829	0.003	326.8	0.0084
366.729	0.0019	357.771	0.0049	391.086	0.0031	327.843	0.0084
368.043	0.002	359.314	0.0049	392.214	0.0032	328.814	0.0084
369.343	0.0022	360.571	0.0049	393.586	0.0033	329.686	0.0084
370.529	0.0023	361.543	0.0049	394.614	0.0034	330.557	0.0084
371.671	0.0025	362.914	0.0049	395.914	0.0035	331.771	0.0084
372.886	0.0026	364.057	0.0049	396.957	0.0035	333.014	0.0084
374.014	0.0027	365.143	0.0049	398.086	0.0036	334.243	0.0084
375.014	0.0029	366.429	0.0049	399.086	0.0037	335.543	0.0084
376.043	0.0031	367.386	0.0049	400.243	0.0038	336.557	0.0084
377.057	0.0033	368.314	0.0049	401.186	0.0039	337.871	0.0084
378.5	0.0037	369.5	0.005	402.757	0.004	339.1	0.0084
379.629	0.0039	370.343	0.005	404.014	0.004	340.143	0.0084
380.729	0.0044	371.357	0.005	405.357	0.004	341.129	0.0084
382.057	0.005	372.571	0.005	406.643	0.004	342.257	0.0084
383.371	0.0058	373.571	0.005	407.743	0.004	343.5	0.0084
384.571	0.0068	374.771	0.005	408.7	0.004	344.529	0.0084
385.629	0.008	376.014	0.005	409.943	0.0041	345.657	0.0084
386.6	0.0094	377.071	0.005	410.714	0.0041	346.857	0.0084
387.986	0.0111	378.4	0.005	411.829	0.0041	347.986	0.0084
389.186	0.0126	379.686	0.005	412.786	0.0041	349.214	0.0084
390.2	0.0143	380.686	0.005	413.9	0.0042	350.314	0.0084
391.129	0.016	381.729	0.005	415	0.0044	351.271	0.0084
392.186	0.0178	383.014	0.005	416.286	0.0045	352.371	0.0084
393.543	0.0194	384.214	0.0051	417.5	0.0047	353.571	0.0084
394.9	0.0209	385.6	0.0052	418.786	0.0048	354.7	0.0084
396.029	0.0222	386.771	0.0053	419.743	0.005	355.943	0.0084
396.971	0.0232	387.829	0.0055	420.857	0.0052	357.1	0.0084
398.257	0.0241	389.057	0.0056	421.814	0.0054	358.143	0.0084
399.414	0.0249	390.529	0.0058	423.186	0.0058	359.186	0.0084
400.571	0.0255	391.686	0.0059	424.257	0.0062	360.314	0.0084
401.557	0.0259	393.129	0.006	425.257	0.0068	361.286	0.0084
402.457	0.0262	394.1	0.0062	426.214	0.0074	362.086	0.0084
403.571	0.0265	395.429	0.0064	427.386	0.0082	363.1	0.0084
404.771	0.0267	396.757	0.0066	428.543	0.0091	364.043	0.0084
405.814	0.0269	397.8	0.0068	429.829	0.0103	365.171	0.0084
406.971	0.0269	398.814	0.0069	430.843	0.0117	366.443	0.0084
408.271	0.0271	399.9	0.0071	431.929	0.0132	367.857	0.0084
409.529	0.0272	400.529	0.0073	433.086	0.0148	369.186	0.0084
410.914	0.0274	401.671	0.0076	434.6	0.0164	370.614	0.0085
411.914	0.0274	402.686	0.008	435.9	0.0181	372.186	0.0086
412.971	0.0275	403.757	0.0084	437.257	0.0198	373.543	0.0087
414.257	0.0276	405.043	0.0089	438.686	0.0214	375.171	0.0088
415.457	0.0278	406.457	0.0096	439.814	0.023	376.514	0.0089
416.486	0.0278	407.486	0.0101	441.171	0.0243	377.7	0.009
417.414	0.0279	409.129	0.0109	442.543	0.0255	378.957	0.0091
418.243	0.028	410.686	0.0118	443.943	0.0266	380.4	0.0091
419.529	0.0281	411.914	0.0127	445.271	0.0275	381.571	0.0092
420.757	0.0283	413.4	0.0135	446.5	0.0283	382.929	0.0093
421.7	0.0284	414.586	0.0145	447.857	0.0289	383.914	0.0094
423.014	0.0285	415.914	0.0154	449.429	0.0295	385.286	0.0094
424.114	0.0287	417.486	0.0163	451.014	0.0301	386.871	0.0094
425.329	0.0288	418.943	0.0172	452.657	0.0305	388.186	0.0094
426.7	0.029	420.186	0.018	453.6	0.0309	389.357	0.0094
427.643	0.0293	421.5	0.0186	454.929	0.0313	390.657	0.0094
428.814	0.0295	422.957	0.0193	456.343	0.0318	391.914	0.0095
429.971	0.0297	424.386	0.0198	457.6	0.0322	393.429	0.0096
430.957	0.03	425.686	0.0202	459	0.0326	394.843	0.0097
432.414	0.0302	427.171	0.0206	459.957	0.033	395.986	0.0098
433.543	0.0304	428.271	0.0209	461.1	0.0334	397.257	0.0099
434.6	0.0307	429.557	0.0212	462.629	0.0338	398.829	0.01
436.043	0.0309	431.1	0.0214	464.014	0.0342	400.129	0.0101
437.329	0.0312	432.043	0.0215	465.157	0.0345	401.371	0.0102
438.886	0.0316	433.214	0.0217	466.629	0.0349	402.814	0.0103
440.357	0.0318	434.129	0.0218	467.757	0.0352	403.971	0.0104
441.843	0.032	435.114	0.0219	469.357	0.0356	405.229	0.0104
443.271	0.0323	436.5	0.022	470.757	0.0359	406.771	0.0104
444.757	0.0326	437.786	0.022	472.314	0.0362	408.129	0.0105
446.186	0.033	438.957	0.0221	473.571	0.0364	409.557	0.0105
447.414	0.0333	440.343	0.0221	474.986	0.0367	411.086	0.0105
448.786	0.0335	442	0.0223	476.257	0.0368	412.143	0.0105
450.143	0.0338	443.8	0.0224	477.7	0.037	413.529	0.0106
451.157	0.034	445.471	0.0226	479.1	0.0372	414.957	0.0107
452.586	0.0342	447	0.0227	480.571	0.0373	416	0.0108
454.057	0.0345	448.614	0.0229	481.5	0.0374	417.171	0.0109
455.286	0.0347	450.171	0.0231	482.871	0.0374	418.643	0.0111
456.857	0.035	451.729	0.0234	484.057	0.0375	419.871	0.0113
458.271	0.0352	453.157	0.0236	485.3	0.0376	421.271	0.0115
459.443	0.0353	454.629	0.0239	486.671	0.0376	422.457	0.0116
460.871	0.0355	455.843	0.0243	487.729	0.0377	423.571	0.0118
462.343	0.0356	456.8	0.0246	488.771	0.0377	424.929	0.0121
463.386	0.0359	457.971	0.0249	490.271	0.0378	426.071	0.0123
464.957	0.0361	459.071	0.0252	491.671	0.0379	427.043	0.0125
466.043	0.0363	460.3	0.0256	493.229	0.038	428.314	0.0127
467.2	0.0365	461.2	0.0261	494.514	0.038	429.5	0.013
468.657	0.0366	462.086	0.0266	495.886	0.0381	430.8	0.0134
470.171	0.0369	463.143	0.0271	497.4	0.0382	432.443	0.0137
471.257	0.0371	464.386	0.0276	498.714	0.0382	433.886	0.0139
472.829	0.0374	465.329	0.0282	500.057	0.0383	435.214	0.0142
474	0.0376	466.7	0.0288	501.214	0.0384	436.543	0.0146
475.543	0.0378	468.014	0.0294	502.614	0.0384	437.957	0.0149
476.843	0.0381	469.471	0.0301	504.229	0.0385	439.529	0.0152
478.4	0.0382	470.843	0.0307	505.286	0.0386	440.929	0.0156
479.614	0.0384	472.443	0.0314	506.743	0.0388	442.229	0.0159
481.014	0.0385	474.157	0.032	508.129	0.039	443.329	0.0163
482.3	0.0387	475.986	0.0326	509.486	0.0391	444.886	0.0166
483.686	0.0388	477.429	0.0332	510.986	0.0393	446.543	0.0169
484.957	0.039	478.9	0.0337	512.157	0.0394	447.643	0.0171
486.414	0.0391	480.229	0.0342	513.1	0.0397	448.843	0.0175
487.529	0.0392	481.686	0.0347	514.514	0.0398	450.157	0.0179
489	0.0394	483.029	0.0351	515.9	0.0401	451.243	0.0181
490.243	0.0395	484.143	0.0355	517.214	0.0403	452.671	0.0184
491.414	0.0397	485.314	0.0358	518.586	0.0406	453.786	0.0187
492.786	0.0398	486.471	0.0363	520.086	0.0408	454.871	0.019
494.3	0.0401	487.714	0.0366	521.543	0.0411	456.386	0.0192
495.6	0.0403	488.786	0.0369	522.943	0.0413	457.729	0.0194
496.957	0.0406	489.943	0.0371	524.386	0.0416	458.929	0.0198
498.343	0.0408	491.014	0.0374	525.486	0.0418	460.414	0.0201
499.771	0.041	492.357	0.0378	526.743	0.0422	461.729	0.0203
501.171	0.0413	493.571	0.0381	528.071	0.0424	463.114	0.0205
502.629	0.0415	494.9	0.0384	529.514	0.0428	464.443	0.0208
503.757	0.0417	496.143	0.0387	530.786	0.043	465.729	0.0211
505.014	0.0421	497.571	0.0391	532.757	0.0433	467.143	0.0213
506.471	0.0424	499.114	0.0396	534.043	0.0435	468.529	0.0216
507.457	0.0427	500.714	0.04	535.329	0.0438	469.614	0.0219
509.143	0.043	502.3	0.0404	537.186	0.044	470.986	0.0222
510.543	0.0432	503.5	0.0408	538.329	0.0444	472.471	0.0224
511.5	0.0435	504.771	0.0413	539.357	0.0447	473.586	0.0227
513	0.0439	505.886	0.0417	540.814	0.045	474.971	0.023
514.286	0.0441	507.3	0.0422	541.629	0.0453	476.429	0.0233
515.414	0.0443	508.957	0.0428	542.729	0.0456	477.814	0.0235
516.8	0.0447	510.286	0.0433	544.486	0.0459	479.386	0.0238
518.071	0.045	511.143	0.0438	545.586	0.0463	480.871	0.0241
519.257	0.0452	512.714	0.0444	546.8	0.0466	481.514	0.0244
521.086	0.0456	514.343	0.045	548.171	0.047	483.057	0.0247
522.071	0.0459	515.514	0.0455	549.557	0.0474	484.057	0.025
523.114	0.0462	516.614	0.0461	550.686	0.0478	485.029	0.0253
524.557	0.0466	517.614	0.0468	552.4	0.0482	486.643	0.0255
526.043	0.047	518.757	0.0474	553.514	0.0485	488.014	0.0257
527.057	0.0473	520.4	0.0481	554.314	0.0489	489.143	0.026
528.629	0.0477	521.671	0.0487	556.171	0.0493	491.271	0.0263
529.9	0.0481	522.5	0.0494	557.386	0.0498	492.3	0.0266
531.257	0.0484	524.571	0.0501	558.571	0.0502	493.857	0.0267
533.414	0.0489	526.429	0.0507	560.486	0.0506	495.629	0.027
534.729	0.0493	527.657	0.0513	561.571	0.0512	496.757	0.0273
535.629	0.0497	528.871	0.0519	562.971	0.0516	497.843	0.0276
537.057	0.0501	530.329	0.0525	564.829	0.0521	499.371	0.0278
538.171	0.0506	531.214	0.0531	566.129	0.0526	500.371	0.0281
539	0.051	532.286	0.0536	567.4	0.0531	501.657	0.0284
540.814	0.0515	533.4	0.0543	568.957	0.0536	503.386	0.0287
541.714	0.052	534.243	0.0549	569.843	0.054	504.514	0.0288
542.957	0.0524	535.1	0.0556	571.114	0.0544	505.743	0.0291
544.6	0.0528	536.614	0.0563	572.886	0.0549	507.571	0.0293
545.886	0.0533	537.329	0.0568	574.114	0.0553	508.671	0.0296
547.143	0.0538	538.914	0.0575	575.286	0.0558	510	0.0298
548.786	0.0543	540.671	0.0582	577.214	0.0563	511.729	0.0299
549.557	0.0547	541.9	0.0589	578.514	0.0568	512.429	0.0301
550.771	0.0551	543.171	0.0595	579.643	0.0572	513.257	0.0303
552.014	0.0555	544.9	0.0602	581.5	0.0577	514.8	0.0306
553.2	0.0559	546.029	0.0608	582.271	0.0581	515.7	0.0308
554.314	0.0564	547.271	0.0614	583.443	0.0585	517.171	0.031
556.129	0.0569	548.871	0.062	584.871	0.0589	518.871	0.0313
557.486	0.0574	549.871	0.0626	585.857	0.0594	520.171	0.0315
558.943	0.0579	550.886	0.0631	586.971	0.0597	521.7	0.0319
560.4	0.0583	552.657	0.0636	588.757	0.0601	523.5	0.0321
561.8	0.0588	553.629	0.0641	589.571	0.0604	524.514	0.0324
563.271	0.0593	554.671	0.0646	590.871	0.0608	525.7	0.0327
564.771	0.0597	556.714	0.0651	592.329	0.0611	527.171	0.0329
566.043	0.0602	557.843	0.0656	593.729	0.0615	528.171	0.033
567.3	0.0606	559.057	0.0661	595.014	0.0618	529.386	0.0332
569.071	0.061	560.714	0.0666	596.714	0.0622	530.857	0.0335
570.471	0.0615	561.543	0.0671	598.2	0.0625	532.043	0.0336
571.643	0.0619	562.814	0.0676	599.686	0.0629	533.314	0.0338
573.286	0.0623	564.357	0.0681	601.471	0.0633	534.814	0.034
574.757	0.0627	565.214	0.0685	602.586	0.0637	535.957	0.0341
575.671	0.0631	566.043	0.0688	603.514	0.064	537.086	0.0341
577.071	0.0636	567.7	0.0693	604.943	0.0645	538.171	0.0342
578.2	0.064	569	0.0697	605.986	0.0649	539.271	0.0343
578.986	0.0644	570.071	0.07	607.1	0.0652	540.371	0.0344
580.914	0.0648	571.714	0.0703	608.729	0.0656	541.5	0.0345
581.857	0.0652	572.9	0.0706	609.557	0.066	542.571	0.0344
582.986	0.0656	574.429	0.0708	611.2	0.0663	543.814	0.0344
584.771	0.0661	576.1	0.0711	613.129	0.0667	544.743	0.0344
585.743	0.0665	577.557	0.0712	614.629	0.0671	546.257	0.0343
586.614	0.0669	578.3	0.0714	615.857	0.0675	547.671	0.0343
588.871	0.0673	580.229	0.0717	617.229	0.0678	548.914	0.0342
589.786	0.0677	581.8	0.0719	618.571	0.0682	550.457	0.0341
591.129	0.0682	583.043	0.072	619.914	0.0684	551.914	0.034
592.9	0.0686	584.314	0.072	621.557	0.0688	552.729	0.0339
593.771	0.069	585.814	0.0721	622.543	0.0691	554.429	0.0337
595.414	0.0694	586.7	0.0722	623.657	0.0694	555.957	0.0335
597.014	0.0699	588.6	0.0723	625.043	0.0697	557.114	0.0334
597.829	0.0703	589.871	0.0725	626.5	0.0701	558.771	0.0332
599.171	0.0707	590.529	0.0725	627.486	0.0704	559.857	0.0329
600.914	0.0711	592.5	0.0727	629.357	0.0707	561.157	0.0326
602.229	0.0714	593.829	0.0727	630.271	0.071	563.257	0.0324
603.329	0.0718	595.057	0.0728	631.514	0.0713	564.4	0.0321
604.729	0.0723	597.157	0.0729	633.143	0.0718	565.057	0.0317
606.443	0.0726	598.343	0.073	634.329	0.0722	566.357	0.0314
607.4	0.073	599.171	0.0731	635.2	0.0725	567.614	0.031
609.2	0.0735	600.9	0.0733	636.971	0.0729	568.8	0.0307
610.057	0.0738	602.143	0.0733	637.757	0.0733	570.314	0.0305
611.2	0.0742	603.229	0.0734	638.714	0.0736	571.229	0.0302
612.871	0.0746	604.571	0.0735	640.486	0.074	572.714	0.0299
613.814	0.075	605.543	0.0736	641.7	0.0744	574.9	0.0297
614.714	0.0754	606.629	0.0738	642.871	0.0748	576.471	0.0296
616.443	0.0759	608.529	0.0739	644.7	0.0752	577.371	0.0294
617.3	0.0762	610.086	0.0741	645.614	0.0756	579.486	0.0292
618.771	0.0765	611.157	0.0743	646.786	0.0759	580.786	0.0292
620.014	0.0769	612.786	0.0745	648.857	0.0763	582.071	0.0292
621.6	0.0773	613.914	0.0749	649.714	0.0767	583.729	0.0292
623.243	0.0778	615.071	0.0752	650.757	0.0771	584.814	0.0292
624.943	0.0782	616.629	0.0756	652.771	0.0775	585.9	0.0292
626.471	0.0786	618.014	0.076	654.043	0.0779	587.586	0.0292
627.629	0.0791	618.929	0.0764	655.543	0.0783	588.243	0.0293
628.943	0.0795	620.543	0.0768	657.614	0.0787	589.043	0.0295
630.529	0.0799	622.057	0.0774	658.514	0.0791	590.9	0.0297
631.5	0.0803	623.586	0.0779	659.629	0.0795	592.157	0.0299
633.186	0.0808	625.071	0.0785	661.3	0.08	592.814	0.03
634.071	0.0813	626.343	0.0791	662.086	0.0804	594.443	0.0301
634.829	0.0817	627.071	0.0796	662.843	0.0808	595.657	0.0302
636.471	0.0822	628.843	0.0803	664.414	0.0812	596.886	0.0304
637.643	0.0826	630.057	0.0809	665.329	0.0816	598.729	0.0306
638.357	0.083	630.843	0.0816	666.443	0.0821	599.443	0.0309
639.771	0.0835	632.4	0.0823	668.229	0.0825	600.114	0.031
640.7	0.084	633.7	0.083	669.443	0.0829	601.9	0.0313
641.829	0.0844	634.729	0.0838	670.6	0.0835	603.157	0.0316
643.614	0.0848	636.414	0.0845	672.6	0.0839	604.429	0.0319
644.571	0.0853	637.843	0.0853	673.743	0.0844	606.157	0.0322
646.029	0.0857	639.043	0.0861	675.171	0.0849	607.357	0.0326
647.971	0.0863	640.529	0.0869	676.8	0.0853	608.657	0.0331
649.2	0.0868	641.429	0.0877	678.3	0.0858	610.757	0.0335
650.586	0.0873	642.371	0.0886	679.386	0.0862	612.3	0.034
652.471	0.0878	643.514	0.0895	681.457	0.0868	613.486	0.0345
653.986	0.0883	644.6	0.0903	682.286	0.0874	615.5	0.035
655.657	0.089	645.343	0.0912	683.586	0.0879	616.829	0.0356
657.5	0.0896	646.314	0.0922	684.914	0.0884	618.029	0.0362
658.414	0.0902	648.014	0.0932	686.571	0.089	619.714	0.0368
659.8	0.0909	649.443	0.094	687.357	0.0896	620.871	0.0374
661.514	0.0915	651.086	0.095	689.214	0.0901	621.771	0.038
662.729	0.0922	652.814	0.096	690.343	0.0907	623.157	0.0386
663.629	0.0928	654.529	0.097	691.486	0.0914	624.043	0.0393
664.957	0.0935	655.686	0.0979	692.9	0.092	624.971	0.0399
666.1	0.0942	657.657	0.0989	694.143	0.0927	626.586	0.0405
667.714	0.095	658.757	0.0999	695.257	0.0934	627.943	0.0412
669.171	0.0958	660.1	0.1008	697.086	0.094	628.886	0.0418
669.843	0.0965	661.557	0.1018	697.829	0.0947	630.657	0.0424
671.157	0.0972	662.957	0.1027	699.071	0.0955	632	0.0432
673.1	0.098	663.643	0.1037	700.857	0.0962	633.229	0.0438
674.629	0.0988	665.486	0.1047	702.257	0.0969	635.129	0.0445
675.6	0.0996	666.1	0.1059	703.343	0.0977	636.2	0.0453
677.314	0.1005	667.171	0.107	704.929	0.0985	637.086	0.046
678.4	0.1013	668.743	0.1081	706.1	0.0993	638.9	0.0467
679.571	0.1021	670.029	0.1094	707.629	0.1002	639.971	0.0475
681.243	0.103	671.314	0.1106	709.3	0.1011	641.143	0.0484
682.371	0.1039	672.929	0.1119	710.814	0.102	642.9	0.0492
683.129	0.1048	673.871	0.1131	711.9	0.1029	643.786	0.0501
684.7	0.1058	675.529	0.1143	713.886	0.104	644.886	0.051
685.743	0.1069	677.271	0.1156	715.1	0.1049	646.443	0.0519
687.057	0.1079	678.343	0.1169	716.086	0.106	647.557	0.0528
689.014	0.109	679.514	0.1182	717.657	0.107	648.586	0.0537
690.071	0.11	681.043	0.1194	718.386	0.1082	650.3	0.0546
691.143	0.1111	682.343	0.1207	719.486	0.1093	651.171	0.0556
693.243	0.1123	683.686	0.1219	721.214	0.1105	652.314	0.0566
694.371	0.1134	684.929	0.123	721.929	0.1116	654.257	0.0576
695.057	0.1146	685.914	0.1242	722.857	0.1128	655.514	0.0585
697.114	0.1158	686.857	0.1254	724.414	0.1139	656.943	0.0595
698.071	0.117	688.314	0.1266	725.529	0.1151	658.429	0.0605
699.371	0.1182	689.414	0.1278	727.114	0.1162	659.571	0.0614
701.043	0.1193	690.657	0.1291	728.871	0.1175	660.814	0.0624
701.886	0.1205	692.329	0.1302	729.914	0.1187	662.1	0.0634
703.014	0.1216	693.671	0.1314	731.171	0.12	663.371	0.0644
704.957	0.1229	695.029	0.1325	732.7	0.1212	664.814	0.0655
705.886	0.1241	696.629	0.1337	733.829	0.1224	665.614	0.0665
706.943	0.1253	698.157	0.1348	734.729	0.1236	667.343	0.0676
708.557	0.1265	699.157	0.1359	736	0.1249	668.114	0.0686
709.5	0.1277	701.1	0.1371	736.686	0.1262	669.271	0.0697
710.843	0.1289	702.386	0.1382	737.871	0.1275	670.943	0.0708
712.9	0.1301	703.443	0.1392	739.643	0.129	671.629	0.0718
714.3	0.1312	704.871	0.1403	741.214	0.1304	672.814	0.0729
715.386	0.1324	706.014	0.1415	742.486	0.1317	674.8	0.074
717.229	0.1336	706.771	0.1425	744.371	0.1332	675.714	0.0751
718.329	0.1349	708.771	0.1436	745.629	0.1346	677.386	0.0762
719.857	0.136	709.471	0.1446	746.929	0.1361	679.071	0.0773
721.571	0.1372	710.5	0.1457	748.686	0.1376	680.1	0.0784
722.686	0.1383	712.214	0.1466	749.943	0.139	681.586	0.0796
723.629	0.1395	713.3	0.1476	751.029	0.1405	683.271	0.0808
725.229	0.1406	714.929	0.1485	752.957	0.142	683.971	0.082
726.757	0.1418	716.614	0.1493	754.457	0.1434	685.371	0.0831
727.786	0.1429	717.829	0.1501	755.986	0.1449	686.6	0.0842
729.443	0.1441	719.271	0.1508	757.986	0.1463	687.6	0.0853
730.4	0.1452	720.8	0.1515	759.014	0.1477	688.829	0.0864
731.4	0.1462	721.886	0.1522	760.057	0.1491	690.671	0.0875
733.271	0.1473	723.086	0.1529	761.343	0.1505	691.514	0.0886
734.686	0.1484	724.086	0.1534	762.429	0.1518	693.057	0.0897
735.329	0.1494	725.486	0.154	763.329	0.1531	694.714	0.0908
736.829	0.1505	726.371	0.1546	764.9	0.1546	695.943	0.0918
737.857	0.1515	728.229	0.1552	765.771	0.1559	697.143	0.0929
738.986	0.1526	729.686	0.1558	766.614	0.1573	698.857	0.0939
740.643	0.1536	731.171	0.1564	768.586	0.1587	699.5	0.0949
741.5	0.1546	732.771	0.1569	769.8	0.1601	700.814	0.0959
742.514	0.1555	734.229	0.1573	770.743	0.1615	702.571	0.0969
744.329	0.1565	735.443	0.1576	772.2	0.1629	703.629	0.0979
745.829	0.1575	737.371	0.158	773.071	0.1643	705.143	0.0989
746.686	0.1583	738.557	0.1582	774.2	0.1658	707.2	0.0999
748.5	0.1592	739.4	0.1584	776.386	0.1672	708.657	0.1008
749.743	0.1601	740.429	0.1585	777.029	0.1686	710.114	0.1017
751.286	0.161	741.657	0.1586	778.429	0.17	711.543	0.1026
753.057	0.1619	743.229	0.1585	780.057	0.1714	712.414	0.1034
754.086	0.1627	744.371	0.1585	781.486	0.1727	713.686	0.1042
755.1	0.1636	745.529	0.1585	782.614	0.1741	715.3	0.105
757.143	0.1646	746.286	0.1583	784.6	0.1754	716.143	0.1057
758.114	0.1655	747.629	0.1582	785.714	0.1767	717.2	0.1065
759.071	0.1663	749.543	0.1581	787.157	0.178	718.743	0.1072
760.729	0.1672	750.971	0.1578	788.886	0.1794	720.214	0.1079
761.757	0.1682	751.829	0.1576	790.357	0.1806	721.471	0.1085
763.014	0.1691	753.529	0.1573	791.357	0.1819	722.714	0.1093
764.6	0.1701	754.343	0.157	793.186	0.1831	723.971	0.1099
765.343	0.1709	755.614	0.1567	794.086	0.1845	725.329	0.1106
766.657	0.1718	757.414	0.1563	794.843	0.1857	727	0.1113
768.671	0.1727	758.214	0.1558	796.314	0.1869	728.414	0.112
769.657	0.1735	759.043	0.1552	797.443	0.1882	729.571	0.1127
770.929	0.1743	760.614	0.1548	798.371	0.1894	731.286	0.1135
772.614	0.1752	761.514	0.1542	800.143	0.1907	732.714	0.1141
773.986	0.1759	762.843	0.1537	801.143	0.1918	733.6	0.1147
775.457	0.1767	764.686	0.1531	802.157	0.193	734.457	0.1153
777.286	0.1775	765.9	0.1525	803.957	0.1941	735.286	0.1159
778.014	0.1782	767.114	0.1519	805.243	0.1953	736.557	0.1166
779.386	0.1789	769.071	0.1513	806.157	0.1963	737.586	0.1172
781.029	0.1797	770.4	0.1507	807.771	0.1973	738.729	0.1178
782.329	0.1804	771.357	0.1501	808.914	0.1983	739.871	0.1183
783.686	0.1811	773.286	0.1495	810.2	0.1993	741.071	0.1188
785.271	0.1818	774.529	0.1489	811.829	0.2002	742.814	0.1192
786.043	0.1824	775.486	0.1484	813.157	0.2011	744.486	0.1198
787.314	0.183	777.471	0.1479	814.429	0.202	745.443	0.1203
788.514	0.1836	778.4	0.1473	816.229	0.2028	747.257	0.1209
789.9	0.1842	779.329	0.1467	817.614	0.2035	748.371	0.1214
790.829	0.1847	781.443	0.1463	818.986	0.2042	749.271	0.1219
792.543	0.1853	782.571	0.1458	820.643	0.2049	750.714	0.1224
793.571	0.1858	783.671	0.1454	822.157	0.2056	752	0.1229
795.186	0.1861	785.314	0.145	823.2	0.2062	752.743	0.1236
796.9	0.1865	786.357	0.1446	825.157	0.2067	754.143	0.1241
798.429	0.1869	787.343	0.1442	826.243	0.2071	754.986	0.1248
799.6	0.1872	789.043	0.1439	827.457	0.2075	756.271	0.1254
801.429	0.1875	790.257	0.1436	828.4	0.2079	758.3	0.126
802.343	0.1877	791.057	0.1434	829.943	0.2082	759.8	0.1267
803.714	0.1878	792.8	0.1433	831.214	0.2085	760.786	0.1273
805.2	0.1879	793.871	0.143	832.471	0.2087	762.843	0.128
806.471	0.1879	794.6	0.1428	833.129	0.2088	764.057	0.1286
807.5	0.1878	796.386	0.1427	834.3	0.209	765.386	0.1292
809.157	0.1877	798.014	0.1425	835.114	0.2089	766.671	0.1299
810.5	0.1876	799.014	0.1422	836.7	0.2089	767.7	0.1305
811.414	0.1872	800.829	0.142	837.5	0.2088	768.914	0.1312
813.314	0.1869	801.943	0.1418	838.614	0.2086	770.729	0.1318
814.114	0.1864	803.443	0.1415	840.1	0.2084	771.871	0.1323
815.029	0.1859	805.643	0.1412	841.714	0.208	773.214	0.1329
816.743	0.1854	806.743	0.1407	842.829	0.2075	774.914	0.1334
817.757	0.1847	807.757	0.1402	844.743	0.2071	776.371	0.134
818.771	0.184	809.557	0.1397	845.8	0.2065	777.386	0.1345
820.614	0.1833	810.643	0.139	847	0.2057	778.714	0.135
821.343	0.1824	811.357	0.1382	848.3	0.2049	780.114	0.1355
823.029	0.1815	812.529	0.1375	849.843	0.204	780.814	0.136
824.743	0.1804	813.614	0.1365	850.457	0.203	782.6	0.1363
825.6	0.1794	814.857	0.1356	852.271	0.2019	783.971	0.1368
826.886	0.1783	815.657	0.1344	853.471	0.2007	785.086	0.1372
828.743	0.177	816.671	0.1333	854.686	0.1993	786.814	0.1376
829.743	0.1756	817.757	0.1319	856.271	0.1978	788.157	0.138
830.943	0.174	819.171	0.1306	857.386	0.1962	789.171	0.1384
832.614	0.1724	820.871	0.1292	858.114	0.1945	791.257	0.1386
833.886	0.1706	821.771	0.1276	859.886	0.1927	792.443	0.1389
835.5	0.1689	823.257	0.1261	860.886	0.1909	793.686	0.1392
837.214	0.167	825.4	0.1244	862.314	0.1889	795.514	0.1394
838.357	0.1649	826.714	0.1227	864.357	0.1868	796.986	0.1395
839.629	0.1628	827.957	0.1209	865.686	0.1846	798.3	0.1396
841.314	0.1605	829.457	0.1189	867.229	0.1823	799.6	0.1396
842.086	0.1581	830.571	0.117	869	0.18	800.629	0.1396
843.171	0.1556	831.729	0.1149	870.629	0.1775	801.643	0.1395
844.943	0.1531	833.029	0.1128	871.986	0.1749	802.343	0.1393
845.786	0.1506	833.7	0.1106	873.543	0.1722	803.214	0.1391
847.043	0.148	834.429	0.1083	874.314	0.1693	804.414	0.1388
848.671	0.1453	836.186	0.1061	875.514	0.1664	805.457	0.1385
849.914	0.1424	837.457	0.1038	876.971	0.1633	807.129	0.138
851.386	0.1396	838.614	0.1015	878.486	0.16	808.086	0.1376
853.5	0.1366	840.129	0.0992	879.471	0.1567	809.1	0.1369
854.343	0.1335	841.6	0.0968	880.886	0.1533	810.943	0.1363
855.843	0.1305	842.743	0.0944	881.971	0.1498	812.3	0.1356
857.357	0.1274	844.9	0.0922	883.271	0.1461	813.271	0.1347
858.786	0.1242	846.229	0.0898	884.843	0.1424	814.9	0.1339
860.086	0.1209	847.314	0.0873	886.2	0.1386	815.9	0.1329
861.843	0.1175	848.986	0.085	887.3	0.1347	817.2	0.1318
862.943	0.1141	850.586	0.0826	888.671	0.1308	818.757	0.1306
863.914	0.1106	851.886	0.0802	890.029	0.1268	819.671	0.1293
865.329	0.1071	854.029	0.0779	891.071	0.1228	820.614	0.1279
866.257	0.1036	854.829	0.0755	893.014	0.1188	822.029	0.1265
867.329	0.1	855.871	0.073	894.386	0.1147	823.057	0.125
869.171	0.0963	857.914	0.0706	895.2	0.1105	824.1	0.1235
869.829	0.0925	858.757	0.0682	896.157	0.1064	825	0.1219
870.643	0.0888	859.957	0.0657	897.643	0.1023	826.429	0.12
872.714	0.0851	860.829	0.0632	898.714	0.0982	827.971	0.1181
874.143	0.0814	861.543	0.0609	900.014	0.0941	829.014	0.1162
875.386	0.0778	862.9	0.0585	900.729	0.0899	830.229	0.1143
876.5	0.074	864.171	0.0562	901.714	0.0859	831.543	0.1123
877.529	0.0703	865.214	0.0539	903.314	0.0819	832.486	0.1102
879.157	0.0666	866.329	0.0515	904.3	0.0779	834.1	0.1081
880.543	0.0631	867.443	0.0493	905.486	0.0741	835.129	0.106
881.671	0.0596	869.257	0.0472	906.471	0.0702	835.971	0.1037
882.814	0.0562	870.9	0.0451	907.543	0.0664	837.186	0.1014
884.1	0.0528	871.914	0.0429	908.171	0.0626	838.429	0.0991
885.514	0.0496	872.986	0.0409	909.214	0.0591	839.643	0.0968
886.286	0.0465	874.186	0.0388	910.057	0.0556	840.857	0.0944
887.214	0.0433	875.486	0.0368	911.214	0.0523	842.071	0.0921
888.429	0.0404	876.543	0.0348	911.743	0.0491	843.3	0.0896
889.671	0.0376	877.686	0.033	913.057	0.0459	844.886	0.0871
890.686	0.035	878.314	0.0311	914.386	0.0429	845.986	0.0847
891.5	0.0325	879.529	0.0293	915.671	0.04	846.871	0.0822
892.814	0.0301	880.286	0.0275	916.057	0.0372	848.129	0.0797
894.486	0.0278	881.471	0.0258	917.243	0.0346	849.586	0.0772
895.614	0.0257	882.671	0.0242	918.5	0.0322	850.5	0.0748
896.743	0.0237	883.429	0.0226	919.457	0.0298	851.129	0.0723
897.357	0.0217	884.157	0.0209	920.3	0.0276	851.9	0.0699
898.171	0.0199	885.286	0.0194	921.457	0.0255	853.2	0.0675
899.657	0.0182	886.643	0.018	922.357	0.0234	854.343	0.0651
900.414	0.0167	888.171	0.0167	923.814	0.0216	854.7	0.0627
901.043	0.0153	888.571	0.0153	924.571	0.0199	855.9	0.0603
902.229	0.014	889.714	0.014	925.971	0.0183	856.971	0.0579
903.086	0.0127	891.129	0.0127	927.229	0.0169	857.9	0.0556
904.143	0.0117	892.2	0.0114	928.271	0.0155	858.357	0.0533
905.343	0.0107	893.229	0.0102	928.543	0.0141	859.8	0.0511
906.243	0.0099	893.886	0.009	929.657	0.0129	860.657	0.0488
907.143	0.0091	894.671	0.0079	930.786	0.0118	861.857	0.0466
907.714	0.0084	895.757	0.0068	931.514	0.0108	862.471	0.0444
909.1	0.0077	895.986	0.0059	932.114	0.0098	863.157	0.0423
910.414	0.0072	897.157	0.0049	932.586	0.009	864.414	0.0402
911.586	0.0066	897.957	0.0039	933.5	0.0084	865.557	0.0381
912.243	0.0061	899.186	0.0032	934.9	0.0077	866.043	0.0362
913.371	0.0056	900.186	0.0024	936.029	0.0071	866.6	0.0343
914.657	0.0052	901.657	0.0017	936.586	0.0065	867.7	0.0323
915.814	0.0048	903.229	0.001	937.629	0.006	868.6	0.0304
916.4	0.0045	904.576	0.0003	938.343	0.0056	869.6	0.0286
917.429	0.0041	907	0	939.286	0.0052	870.84	0.0268
918.086	0.0037			940.129	0.0049	871.513	0.0249
919.429	0.0034			940.229	0.0045	871.6	0.023
920.443	0.0032			940.629	0.0042	871.7	0.022
920.786	0.0029			941.529	0.0039	871.8	0.021
921.986	0.0027			942.629	0.0036	872	0.02
922.586	0.0025			943.271	0.0034	872.1	0.019
922.929	0.0023			944.271	0.0031	872.2	0.018
924.014	0.0022			944.671	0.0028	872.3	0.017
924.371	0.0019			945.943	0.0026	872.4	0.016
925.443	0.0018			946.757	0.0024	872.5	0.015
926.9	0.0017			947.743	0.0022	872.6	0.014
927.614	0.0015			948.214	0.002	872.7	0.013
928.371	0.0013			949.071	0.0018	872.8	0.012
929.457	0.0012			949.857	0.0015	872.9	0.011
930.257	0.0011			951.314	0.0014	873	0.01
931.443	0.001			951.929	0.0013	873.1	0.009
931.857	0.0009			952.971	0.0011	873.2	0.008
932.543	0.0007			953.5	0.001	873.3	0.007
932.986	0.0005			954.6	0.0008	873.4	0.006
934.086	0.0005			955.457	0.0007	873.5	0.005
935.186	0.0004			956.286	0.0006	873.6	0.004
935.8	0.0002			956.629	0.0004	873.7	0.003
936.329	0.0001			957.514	0.0002
937.406	0			958.069	0.0001
937.602	0			958.556	0
937.6	0			959.5	0

## Sheet: BET
20%Ni@Bio-Al				20%Ni@Bulk-Al				3%Ce-20%Ni@Bio-Al				3%Ce-20%Ni@Bulk-Al
Ads		Des		Ads		Des		Ads		Des		Ads		Des
P/P0		P/P0		P/P0		P/P0		P/P0		P/P0		P/P0		P/P0
0.01042	4.63474	0.99535	13.9597	0.00979	4.63661	0.99528	11.7758	0.00996	4.66164	0.99539	13.4431	0.01027	4.64474	0.99474	11.002
0.03182	4.85179	0.97747	13.5614	0.03176	4.85935	0.98318	11.5395	0.03169	4.88127	0.97667	13.0938	0.03068	4.79957	0.9809	10.6416
0.06674	5.03318	0.96049	13.284	0.06214	5.01699	0.97123	11.3483	0.06669	5.05654	0.95958	12.915	0.06554	4.93532	0.9693	10.3488
0.0797	5.08519	0.93575	13.0116	0.07847	5.08313	0.94262	11.1324	0.0797	5.10749	0.93409	12.7471	0.07946	4.97777	0.94227	9.93886
0.1	5.15864	0.90978	12.7908	0.09986	5.15988	0.91315	11.021	0.09999	5.17898	0.90905	12.6237	0.09991	5.03481	0.91335	9.68345
0.11997	5.22375	0.90133	12.7177	0.11982	5.22679	0.88611	10.9499	0.11994	5.245	0.90152	12.5839	0.11988	5.08666	0.88648	9.51597
0.14001	5.2863	0.87609	12.5338	0.13985	5.29023	0.86087	10.8932	0.14001	5.30571	0.87562	12.4801	0.13991	5.13629	0.87769	9.46447
0.15997	5.34579	0.85158	12.3474	0.15981	5.35218	0.85232	10.8717	0.15998	5.36469	0.85161	12.3758	0.15984	5.18479	0.85029	9.34843
0.18006	5.40314	0.82639	12.1398	0.17988	5.41313	0.82608	10.8224	0.18006	5.42286	0.82596	12.2432	0.17984	5.23235	0.82678	9.25687
0.20007	5.45968	0.80152	11.9037	0.19993	5.4745	0.80255	10.7751	0.20001	5.47975	0.80103	12.0767	0.19985	5.27996	0.80089	9.15954
0.24931	5.59449	0.75419	11.295	0.24799	5.62182	0.75402	10.6647	0.24929	5.61769	0.75394	11.4996	0.24867	5.39774	0.75191	8.96817
0.3004	5.73367	0.69511	9.34642	0.30028	5.79039	0.70337	10.4976	0.30044	5.76282	0.69493	9.56701	0.3012	5.5318	0.70086	8.77871
0.35196	5.88056	0.63965	7.86004	0.35067	5.96796	0.65521	10.1628	0.35068	5.91367	0.63808	8.06286	0.3502	5.66719	0.65038	8.57301
0.39983	6.02654	0.59767	7.31729	0.39974	6.16461	0.60734	8.928	0.40147	6.08396	0.59877	7.48603	0.39971	5.81918	0.59846	7.78457
0.45097	6.20906	0.53737	6.77024	0.45072	6.40508	0.53962	7.4059	0.45103	6.28255	0.55392	7.02077	0.45048	5.99869	0.5455	6.78066
0.50111	6.43006	0.5014	6.53835	0.50047	6.69588	0.49326	6.89258	0.49992	6.51085	0.50086	6.62321	0.50064	6.2117	0.4925	6.29726
0.55124	6.69873	0.45086	6.26512	0.55031	7.07016	0.44831	6.48395	0.55118	6.80213	0.45068	6.32365	0.551	6.47774	0.43832	5.99192
0.60089	7.03397	0.3998	6.05236	0.60038	7.56618	0.39843	6.17652	0.60075	7.1502	0.40002	6.0861	0.5998	6.81218	0.40288	5.84691
0.65099	7.4764	0.35018	5.8934	0.65004	8.2128	0.35171	5.98411	0.65058	7.60011	0.34998	5.91033	0.64959	7.25877	0.35082	5.67865
0.70053	8.06474	0.30042	5.74746	0.70128	9.04678	0.30305	5.8065	0.70077	8.20814	0.30048	5.75748	0.70028	7.84371	0.30057	5.53502
0.74995	8.89647	0.25016	5.60327	0.75598	9.9306	0.25031	5.63168	0.75076	9.03099	0.2502	5.61004	0.75257	8.48008	0.25024	5.40125
0.80024	10.0896	0.2001	5.4592	0.80946	10.4421	0.20038	5.47509	0.80061	10.1214	0.20015	5.46399	0.80599	8.9023	0.20014	5.27508
0.82366	10.7307	0.14298	5.28387	0.83455	10.5678	0.14047	5.28669	0.82288	10.672	0.14172	5.28389	0.83608	9.05093	0.14543	5.13714
0.853	11.4549			0.86528	10.681			0.8522	11.352			0.86612	9.19527
0.8767	11.8813			0.8911	10.7727			0.87645	11.818			0.8761	9.25098
0.90066	12.1999			0.90076	10.812			0.90057	12.1474			0.90177	9.38548
0.92548	12.4886			0.92671	10.9189			0.92484	12.3934			0.92465	9.52639
0.95049	12.8032			0.95026	11.046			0.95056	12.634			0.95029	9.75125
0.97523	13.2363			0.97501	11.2464			0.97448	12.8963			0.97398	10.1255
0.98202	13.4023			0.98201	11.3482			0.9814	13.0129			0.98246	10.3402
0.99133	13.6861			0.99076	11.5491			0.9914	13.2288			0.99034	10.658
0.99535	13.9597			0.99528	11.7758			0.99539	13.4431			0.99474	11.002

## Sheet: Pore size distribution
20%Ni@Bio-Al		20%Ni@Bulk-Al		3%Ce-20%Ni@Bio-Al		3%Ce-20%Ni@Bulk-Al
Pore size	dV/dD	Pore size	dV/dD	Pore size	dV/dD	Pore size	dV/dD
100.487	0.01002	100.909	0.025	121.537	0.01701	97.1283	0.03
70.3509	0.01003	59.5529	0.02503	75.3001	0.01703	48.1413	0.03002
48.4484	0.01004	36.5927	0.02506	41.3053	0.01705	29.6903	0.03003
32.3669	0.01006	25.4925	0.0251	26.8661	0.01709	25.1686	0.03006
23.8774	0.01008	21.518	0.02516	19.9351	0.01712	21.4518	0.0301
18.6114	0.01011	18.1047	0.02518	17.2725	0.01717	18.0528	0.0301
15.1265	0.01016	14.9198	0.0253	14.8539	0.01716	14.885	0.03017
12.7348	0.01026	12.6662	0.02546	12.5949	0.01721	12.6303	0.03029
10.9872	0.01043	10.9886	0.02573	10.9281	0.01727	10.9445	0.03052
9.10345	0.01078	9.11177	0.02646	8.99541	0.01742	9.0809	0.03141
7.34468	0.01114	7.30515	0.03112	7.33363	0.01761	7.28255	0.03609
6.13975	0.01156	6.02428	0.03219	6.14801	0.01797	6.54742	0.03713
5.33313	0.01348	5.22766	0.02901	5.25138	0.02248	5.2104	0.03473
4.55554	0.01775	4.52499	0.02826	4.53949	0.02593	4.86753	0.03376
3.90898	0.01568	4.03119	0.02738	3.96448	0.02178	4.0792	0.03296
3.48589	0.01396	3.6251	0.0271	3.48452	0.02002	3.60529	0.03253
3.16812	0.01272	3.22708	0.02641	3.15401	0.01902	3.21037	0.03187
2.84701	0.01158	2.88644	0.02561	2.84821	0.01837	3.00782	0.0309
2.54493	0.01118	2.58762	0.02541	2.54108	0.01809	2.57024	0.03052
2.2696	0.01087	2.31534	0.02537	2.26745	0.01788	2.29847	0.03034
2.01437	0.0105	2.06304	0.02532	2.01487	0.0176	2.04612	0.03023
1.74272	0.01005	1.80057	0.02535	1.75998	0.01733	1.77943	0.0302

## Sheet: Time on stream
	CH4 conversion
Time (h)	Bio-template	Non-template
1	84.8	81.8
2	84.41	80.74
3	84.11	79.92
4	83.53	78.81
5	84.37	78.11
6	84.04	77.06
7	84.32	75.89
8	83.41	74.93
9	82.71	73.84
10	83.35	72.87
11	82.62	71.89
12	83.29	70.93
13	82.76	70.02
14	83.26	69.1
15	82.41	67.76
16	82.64	66.72
17	82.28	65.83
18	83.27	64.87
19	82.71	65.19
20	82.41	65.79
21	83.29	65.34
22	83.28	64.98
23	82.76	64.01
24	82.412	62.76
25	83.22	63.07
26	82.53	62.56
27	83.16	59.06
28	82.26	58.39
29	82.98	62
30	83.3	61.5

## Sheet: XRD Used
Fresh		Used
2 Theta	Intensity	2 Theta	Intensity
10	5045.4	10.34	1630.6
10.05	5072	10.39	1867.2
10.1	5070.6	10.44	1787.4
10.15	5072	10.49	1860.2
10.2	5045.4	10.54	1856
10.25	5090.2	10.59	1769.2
10.3	5059.4	10.64	1774.8
10.35	5058	10.69	1797.2
10.4	5044	10.74	1797.2
10.45	5059.4	10.79	1826.6
10.5	5017.4	10.84	1816.8
10.55	5018.8	10.89	1826.6
10.6	5059.4	10.94	1829.4
10.64	5022.2	10.99	1788.8
10.69	5019.4	11.04	1772
10.74	4948	11.09	1814
10.79	4988.6	11.14	1812.6
10.84	4934	11.19	1748.2
10.89	4935.4	11.24	1798.6
10.94	4963.4	11.29	1786
10.99	5002.6	11.34	1788.8
11.04	4977.4	11.39	1731.4
11.09	4976	11.44	1786
11.14	4920	11.49	1815.4
11.19	4990	11.54	1814
11.24	4962	11.59	1853.2
11.29	4964.8	11.64	1846.2
11.34	4963.4	11.69	1842
11.39	4987.2	11.74	1842
11.44	5006.8	11.79	1802.8
11.49	5006.8	11.84	1815.4
11.54	4952.2	11.89	1814
11.59	4974.6	11.94	1815.4
11.64	4908.8	11.99	1784.6
11.69	4907.4	12.04	1776.2
11.74	4932.6	12.09	1842
11.79	4992.8	12.14	1846.2
11.84	4966.2	12.19	1812.6
11.89	4962	12.24	1702
11.94	4949.4	12.29	1713.2
11.99	5020.8	12.34	1714.6
12.04	4932.6	12.39	1784.6
12.09	4934	12.44	1788.8
12.14	5036.2	12.49	1745.4
12.19	4991.4	12.54	1746.8
12.24	4988.6	12.59	1868.6
12.29	4991.4	12.64	1814
12.34	4962	12.69	1882.6
12.39	4963.4	12.74	1884
12.44	4964.8	12.79	1756.6
12.49	4964.8	12.84	1812.6
12.54	4966.2	12.89	1774.8
12.59	4949.4	12.94	1773.4
12.64	4948	12.99	1884
12.69	4948	13.04	1787.4
12.74	4974.6	13.09	1812.6
12.79	4949.4	13.14	1815.4
12.84	4950.8	13.19	1787.4
12.89	4963.4	13.24	1784.6
12.94	4890.6	13.29	1856
12.99	4952.2	13.34	1853.2
13.04	4949.4	13.39	1898
13.09	5072.6	13.44	1816.8
13.14	4948	13.49	1815.4
13.19	4932.6	13.54	1811.2
13.24	4932.6	13.59	1776.2
13.29	4892	13.64	1758
13.34	4994.2	13.69	1772
13.39	4910.2	13.74	1769.2
13.44	4904.6	13.79	1770.6
13.49	4974.6	13.84	1797.2
13.54	4922.8	13.89	1815.4
13.59	5030.6	13.94	1815.4
13.64	5036.2	13.99	1772
13.69	4991.4	14.04	1776.2
13.74	4974.6	14.09	1774.8
13.79	4921.4	14.14	1788.8
13.84	4920	14.19	1843.4
13.89	4921.4	14.24	1802.8
13.94	4960.6	14.29	1798.6
13.99	5034.8	14.34	1746.8
14.04	5033.4	14.39	1857.4
14.09	4990	14.44	1846.2
14.14	4917.2	14.49	1840.6
14.19	5002.6	14.54	1786
14.24	5001.2	14.59	1703.4
14.29	4976	14.64	1842
14.34	4948	14.69	1842
14.39	4988.6	14.74	1871.4
14.44	4990	14.79	1800
14.49	5006.8	14.84	1825.2
14.54	4977.4	14.89	1825.2
14.59	5030.6	14.94	1812.6
14.64	5033.4	14.99	1830.8
14.69	4920	15.04	1840.6
14.74	5005.4	15.09	1843.4
14.79	5015.2	15.14	1816.8
14.84	5022.2	15.19	1842
14.89	5006.8	15.24	1839.2
14.94	4960.6	15.29	1843.4
14.99	4991.4	15.34	1802.8
15.04	4991.4	15.39	1814
15.09	4936.8	15.44	1941.4
15.14	4918.6	15.49	1938.6
15.19	4946.6	15.54	1843.4
15.24	4950.8	15.59	1830.8
15.29	4949.4	15.64	1843.4
15.34	4960.6	15.69	1842
15.39	4936.8	15.74	1843.4
15.44	4935.4	15.79	1830.8
15.49	5015.2	15.84	1828
15.54	4991.4	15.89	1828
15.59	5004	15.94	1790.2
15.64	5005.4	15.99	1854.6
15.69	5001.2	16.04	1842
15.74	4948	16.09	1843.4
15.79	5016.6	16.14	1786
15.84	5020.8	16.19	1900.8
15.89	5048.8	16.24	1924.6
15.94	5019.4	16.29	1924.6
15.99	5034.8	16.34	1980.6
16.04	5030.6	16.39	1900.8
16.09	4980.2	16.44	1872.8
16.14	5015.2	16.49	1872.8
16.19	5019.4	16.54	1870
16.24	5016.6	16.59	1910.6
16.29	5018	16.64	1870
16.34	5032	16.69	1872.8
16.39	5061.4	16.74	1924.6
16.44	5062.8	16.79	1898
16.49	5034.8	16.84	1896.6
16.54	5043.2	16.89	1896.6
16.59	5015.2	16.94	1924.6
16.64	5022.2	16.99	1874.2
16.69	5075.4	17.04	1909.2
16.74	4992.8	17.09	1913.4
16.79	5072.6	17.14	1968
16.84	5071.2	17.19	1941.4
16.89	4994.2	17.24	1994.6
16.94	5005.4	17.29	1996
16.99	5086.6	17.34	1923.2
17.04	5086.6	17.39	1983.4
17.09	5030.6	17.44	1983.4
17.14	5046	17.49	1983.4
17.19	5044.6	17.54	2011.4
17.24	5048.8	17.59	2052
17.29	5089.4	17.64	1984.8
17.34	5048.8	17.69	1983.4
17.39	5004	17.74	2126.2
17.44	5002.6	17.79	1952.6
17.49	5089.4	17.84	2056.2
17.54	5061.4	17.89	2050.6
17.59	4991.4	17.94	2024
17.64	4991.4	17.99	1993.2
17.69	4936.8	18.04	2040.8
17.74	4918.6	18.09	2039.4
17.79	4946.6	18.14	2036.6
17.84	4950.8	18.19	1984.8
17.89	4949.4	18.24	2026.8
17.94	4960.6	18.29	2025.4
17.99	4936.8	18.34	2138.8
18.04	4935.4	18.39	2077.2
18.09	5015.2	18.44	2080
18.14	4991.4	18.49	2084.2
18.19	5004	18.54	2078.6
18.24	5005.4	18.59	2106.6
18.29	5001.2	18.64	2049.2
18.34	4948	18.69	2053.4
18.39	5016.6	18.74	2077.2
18.44	5020.8	18.79	2038
18.49	5048.8	18.84	2126.2
18.54	5019.4	18.89	2122
18.59	5034.8	18.94	2194.8
18.64	5030.6	18.99	2024
18.69	4980.2	19.04	2038
18.74	5015.2	19.09	2036.6
18.79	5019.4	19.14	2108
18.84	5016.6	19.19	2064.6
18.89	5018	19.24	2054.8
18.94	5032	19.29	2052
18.99	5061.4	19.34	2011.4
19.04	5062.8	19.39	2207.4
19.09	5034.8	19.44	2168.2
19.14	5043.2	19.49	2166.8
19.19	5015.2	19.54	2081.4
19.24	5022.2	19.59	2136
19.29	5075.4	19.64	2148.6
19.34	4992.8	19.69	2150
19.39	5072.6	19.74	2166.8
19.44	5071.2	19.79	2175.2
19.49	4994.2	19.84	2193.4
19.54	5005.4	19.89	2193.4
19.59	5086.6	19.94	2246.6
19.64	5086.6	19.99	2208.8
19.69	5030.6	20.04	2236.8
19.74	5046	20.09	2234
19.79	5044.6	20.14	2175.2
19.84	5048.8	20.19	2246.6
19.89	5089.4	20.24	2220
19.94	5048.8	20.29	2222.8
19.99	5004	20.34	2262
20.04	5002.6	20.39	2302.6
20.09	5089.4	20.44	2206
20.14	5061.4	20.49	2208.8
20.19	5270	20.54	2276
20.24	5086.6	20.59	2194.8
20.29	5086.6	20.64	2264.8
20.34	5030.6	20.69	2259.2
20.39	5046	20.74	2246.6
20.44	5044.6	20.79	2292.8
20.49	5183.2	20.84	2374
20.54	5246.2	20.89	2375.4
20.59	5172	20.94	2306.8
20.64	5169.2	20.99	2193.4
20.69	5244.8	21.04	2218.6
20.74	5128.6	21.09	2217.2
20.79	5117.4	21.14	2250.8
20.84	5118.8	21.19	2330.6
20.89	5061.4	21.24	2304
20.94	5176.2	21.29	2302.6
20.99	5155.2	21.34	2389.4
21.04	5158	21.39	2277.4
21.09	5090.8	21.44	2301.2
21.14	5186	21.49	2305.4
21.19	5142.6	21.54	2302.6
21.24	5145.4	21.59	2319.4
21.29	5256	21.64	2399.2
21.34	5186	21.69	2400.6
21.39	5190.2	21.74	2302.6
21.44	5187.4	21.79	2416
21.49	5120.2	21.84	2428.6
21.54	5116	21.89	2432.8
21.59	5117.4	21.94	2304
21.64	5116	21.99	2291.4
21.69	5132.8	22.04	2344.6
21.74	5169.2	22.09	2347.4
21.79	5173.4	22.14	2288.6
21.84	5022.2	22.19	2347.4
21.89	5057.2	22.24	2364.2
21.94	5100.6	22.29	2358.6
21.99	5104.8	22.34	2361.4
22.04	5102	22.39	2448.2
22.09	5090.8	22.44	2319.4
22.14	5085.2	22.49	2316.6
22.19	5086.6	22.54	2302.6
22.24	5088	22.59	2378.2
22.29	5103.4	22.64	2372.6
22.34	5044.6	22.69	2302.6
22.39	5044.6	22.74	2305.4
22.44	5186	22.79	2347.4
22.49	5142.6	22.84	2346
22.54	5174.8	22.89	2248
22.59	5174.8	22.94	2291.4
22.64	5116	22.99	2320.8
22.69	5104.8	23.04	2319.4
22.74	5128.6	23.09	2259.2
22.79	5131.4	23.14	2262
22.84	5090.8	23.19	2332
22.89	5169.2	23.24	2332
22.94	5062.8	23.29	2302.6
22.99	5061.4	23.34	2319.4
23.04	5071.2	23.39	2277.4
23.09	5117.4	23.44	2276
23.14	5078.2	23.49	2259.2
23.19	5075.4	23.54	2178
23.24	5155.2	23.59	2246.6
23.29	5061.4	23.64	2248
23.34	5113.2	23.69	2164
23.39	5118.8	23.74	2232.6
23.44	5075.4	23.79	2266.2
23.49	5099.2	23.84	2263.4
23.54	5076.8	23.89	2262
23.59	5075.4	23.94	2180.8
23.64	5144	23.99	2165.4
23.69	5117.4	24.04	2164
23.74	5100.6	24.09	2221.4
23.79	5104.8	24.14	2218.6
23.84	5169.2	24.19	2194.8
23.89	5103.4	24.24	2190.6
23.94	5058.6	24.29	2150
23.99	5058.6	24.34	2250.8
24.04	5088	24.39	2148.6
24.09	5062.8	24.44	2148.6
24.14	5050.2	24.49	2246.6
24.19	5047.4	24.54	2154.2
24.24	5131.4	24.59	2138.8
24.29	5046	24.64	2138.8
24.34	5132.8	24.69	2180.8
24.39	5130	24.74	2263.4
24.44	5089.4	24.79	2168.2
24.49	5155.2	24.84	2168.2
24.54	5103.4	24.89	2140.2
24.59	5103.4	24.94	2067.4
24.64	5106.2	24.99	2361.4
24.69	5030.6	25.04	2248
24.74	5104.8	25.09	2164
24.79	5103.4	25.14	2232.6
24.84	5043.2	25.19	2266.2
24.89	5141.2	25.24	2263.4
24.94	5092.2	25.29	2262
24.99	5089.4	25.34	2180.8
25.04	5062.8	25.39	2165.4
25.09	5127.2	25.44	2164
25.14	5099.2	25.49	2221.4
25.19	5103.4	25.54	2218.6
25.24	5100.6	25.59	2194.8
25.29	5092.2	25.64	2190.6
25.34	5061.4	25.69	2150
25.39	5060	25.74	2250.8
25.44	5092.2	25.79	2148.6
25.49	5174.8	25.84	2148.6
25.54	5130	25.89	2246.6
25.59	5130	25.94	2154.2
25.64	5158	25.99	2138.8
25.69	5190.2	26.04	2138.8
25.74	5092.2	26.09	2180.8
25.79	5086.6	26.14	2263.4
25.84	5085.2	26.19	2168.2
25.89	5064.2	26.24	2168.2
25.94	5144	26.29	2140.2
25.99	5142.6	26.34	2067.4
26.04	5146.8	26.39	2361.4
26.09	5160.8	26.44	2168.2
26.14	5130	26.49	2168.2
26.19	5134.2
26.24	5116
26.29	5158
26.34	5218.2
26.39	5215.4
26.44	5198.6
26.49	5212.6
26.54	5141.2	26.54	2248
26.59	5141.2	26.59	2164
26.64	5200	26.64	2232.6
26.69	5186	26.69	2266.2
26.74	5155.2	26.74	2263.4
26.79	5158	26.79	2262
26.84	5184.6	26.84	2180.8
26.89	5159.4	26.89	2165.4
26.94	5204.2	26.94	2164
26.99	5198.6	26.99	2221.4
27.04	5148.2	27.04	2218.6
27.09	5211.2	27.09	2194.8
27.14	5240.6	27.14	2190.6
27.19	5239.2	27.19	2150
27.24	5106.2	27.24	2250.8
27.29	5228	27.29	2148.6
27.34	5258.8	27.34	2148.6
27.39	5257.4	27.39	2246.6
27.44	5295.2	27.44	2154.2
27.49	5243.4	27.49	2138.8
27.54	5260.2	27.54	2138.8
27.59	5256	27.59	2180.8
27.64	5162.2	27.64	2263.4
27.69	5240.6	27.69	2168.2
27.74	5228	27.74	2168.2
27.79	5228	27.79	2140.2
27.84	5243.4	27.84	2067.4
27.89	5244.8	27.89	2361.4
27.94	5326	27.94	2326
27.99	5327.4	27.99	2327.4
28.04	5270	28.04	2272.6
28.09	5257.4	28.09	2292.2
28.14	5267.2	28.14	2292.2
28.19	5271.4	28.19	2275.4
28.24	5256	28.24	2286.6
28.29	5354	28.29	2314.6
28.34	5295.2	28.34	2314.6
28.39	5296.6	28.39	2317.4
28.44	5370.8	28.44	2314.6
28.49	5316.2	28.49	2204
28.54	5340	28.54	2205.4
28.59	5337.2	28.59	2285.2
28.64	5394.6	28.64	2243.2
28.69	5411.4	28.69	2218
28.74	5540.2	28.74	2216.6
28.79	5536	28.79	2272.6
28.84	5397.4	28.84	2215.2
28.89	5326	28.89	2202.6
28.94	5421.2	28.94	2204
28.99	5422.6	28.99	2248.8
29.04	5425.4	29.04	2234.8
29.09	5408.6	29.09	2206.8
29.14	5394.6	29.14	2204
29.19	5398.8	29.19	2328.6
29.24	5324.6	29.24	2264.2
29.29	5338.6	29.29	2257.2
29.34	5408.6	29.34	2262.8
29.39	5411.4	29.39	2290.8
29.44	5450.6	29.44	2192.8
29.49	5383.4	29.49	2232
29.54	5453.4	29.54	2229.2
29.59	5454.8	29.59	2230.6
29.64	5314.8	29.64	2264.2
29.69	5368	29.69	2316
29.74	5370.8	29.74	2317.4
29.79	5274.2	29.79	2384.6
29.84	5298	29.84	2457.4
29.89	5382	29.89	2358
29.94	5383.4	29.94	2355.2
29.99	5327.4	29.99	2370.6
30.04	5428.2	30.04	2348.2
30.09	5352.6	30.09	2373.4
30.14	5356.8	30.14	2369.2
30.19	5274.2	30.19	2276.8
30.24	5380.6	30.24	2278.2
30.29	5410	30.29	2174.6
30.34	5412.8	30.34	2178.8
30.39	5372.2	30.39	2234.8
30.44	5400.2	30.44	2248.8
30.49	5512.2	30.49	2222.2
30.54	5509.4	30.54	2219.4
30.59	5356.8	30.59	2173.2
30.64	5438	30.64	2232
30.69	5467.4	30.69	2230.6
30.74	5466	30.74	2236.2
30.79	5382	30.79	2219.4
30.84	5422.6	30.84	2220.8
30.89	5550	30.89	2219.4
30.94	5547.2	30.94	2271.2
30.99	5526.2	30.99	2234.8
31.04	5537.4	31.04	2274
31.09	5470.2	31.09	2276.8
31.14	5464.6	31.14	2204
31.19	5481.4	31.19	2150.8
31.24	5410	31.24	2303.4
31.29	5646.6	31.29	2302
31.34	5646.6	31.34	2152.2
31.39	5551.4	31.39	2230.6
31.44	5621.4	31.44	2188.6
31.49	5548.6	31.49	2192.8
31.54	5547.2	31.54	2264.2
31.59	5550	31.59	2202.6
31.64	5594.8	31.64	2222.2
31.69	5562.6	31.69	2215.2
31.74	5566.8	31.74	2149.4
31.79	5634	31.79	2146.6
31.84	5648	31.84	2122.8
31.89	5624.2	31.89	2120
31.94	5624.2	31.94	2192.8
31.99	5580.8	31.99	2122.8
32.04	5673.2	32.04	2176
32.09	5610.2	32.09	2178.8
32.14	5610.2	32.14	2160.6
32.19	5636.8	32.19	2134
32.24	5632.6	32.24	2275.4
32.29	5664.8	32.29	2275.4
32.34	5662	32.34	2132.6
32.39	5565.4	32.39	2194.2
32.44	5575.2	32.44	2149.4
32.49	5547.2	32.49	2149.4
32.54	5552.8	32.54	2204
32.59	5702.6	32.59	2149.4
32.64	5652.2	32.64	2216.6
32.69	5610.2	32.69	2216.6
32.74	5610.2	32.74	2177.4
32.79	5618.6	32.79	2219.4
32.84	5705.4	32.84	2194.2
32.89	5720.8	32.89	2194.2
32.94	5716.6	32.94	2134
32.99	5607.4	32.99	2138.2
33.04	5622.8	33.04	2163.4
33.09	5722.2	33.09	2166.2
33.14	5719.4	33.14	2136.8
33.19	5534.6	33.19	2152.2
33.24	5646.6	33.24	2146.6
33.29	5646.6	33.29	2145.2
33.34	5652.2	33.34	2187.2
33.39	5617.2	33.39	2107.4
33.44	5604.6	33.44	2134
33.49	5664.8	33.49	2134
33.54	5660.6	33.54	2146.6
33.59	5610.2	33.59	2176
33.64	5480	33.64	2174.6
33.69	5606	33.69	2174.6
33.74	5608.8	33.74	2203.2
33.79	5636.8	33.79	2204.6
33.84	5635.4	33.84	2164
33.89	5520.6	33.89	2222.8
33.94	5522	33.94	2220
33.99	5592	33.99	2304
34.04	5636.8	34.04	2262
34.09	5551.4	34.09	2400.6
34.14	5551.4	34.14	2402
34.19	5579.4	34.19	2304
34.24	5618.6	34.24	2320.8
34.29	5621.4	34.29	2221.4
34.34	5618.6	34.34	2217.2
34.39	5592	34.39	2385.2
34.44	5524.8	34.44	2400.6
34.49	5566.8	34.49	2214.6
34.54	5564	34.54	2213.2
34.59	5646.6	34.59	2175.4
34.64	5449.2	34.64	2147.4
34.69	5607.4	34.69	2190.8
34.74	5603.2	34.74	2190.8
34.79	5604.6	34.79	2094.2
34.84	5564	34.84	2231.4
34.89	5622.8	34.89	2214.6
34.94	5620	34.94	2214.6
34.99	5704	34.99	2092.8
35.04	5662	35.04	2200.6
35.09	5800.6	35.09	2186.6
35.14	5802	35.14	2186.6
35.19	5704	35.19	2259.4
35.24	5720.8	35.24	2144.6
35.29	5621.4	35.29	2133.4
35.34	5617.2	35.34	2129.2
35.39	5785.2	35.39	2217.4
35.44	5800.6	35.44	2312.6
35.49	5856.6	35.49	2315.4
35.54	5860.8	35.54	2315.4
35.59	5750.2	35.59	2189.4
35.64	5855.2	35.64	2228.6
35.69	5874.8	35.69	2214.6
35.74	5872	35.74	2220.2
35.79	5884.6	35.79	2423.2
35.84	5929.4	35.84	2246.8
35.89	5930.8	35.89	2396.6
35.94	5926.6	35.94	2396.6
35.99	5886	35.99	2456.8
36.04	6068	36.04	2298.6
36.09	5972.8	36.09	2466.6
36.14	5970	36.14	2466.6
36.19	6121.2	36.19	2536.6
36.24	6198.2	36.24	2568.8
36.29	6345.2	36.29	2511.4
36.34	6350.8	36.34	2511.4
36.39	6236	36.39	2610.8
36.44	6336.8	36.44	2584.2
36.49	6432	36.49	2626.2
36.54	6430.6	36.54	2624.8
36.59	6408.2	36.59	2624.8
36.64	6443.2	36.64	2762
36.69	6500.6	36.69	2806.8
36.74	6506.2	36.74	2802.6
36.79	6644.8	36.79	2875.4
36.84	6657.4	36.84	2972
36.89	6724.6	36.89	2976.2
36.94	6723.2	36.94	2848.8
36.99	6906.6	36.99	3141.4
37.04	7088.6	37.04	3109.2
37.09	6994.8	37.09	3110.6
37.14	6994.8	37.14	3547.4
37.19	7357.4	37.19	3632.8
37.24	7357.4	37.24	3840
37.29	7204.8	37.29	3841.4
37.34	7203.4	37.34	3868
37.39	7385.4	37.39	4034.6
37.44	7472.2	37.44	3994
37.49	7410.6	37.49	3994
37.54	7414.8	37.54	3964.6
37.59	7357.4	37.59	4023.4
37.64	7400.8	37.64	3460.6
37.69	7218.8	37.69	3464.8
37.74	7216	37.74	3462
37.79	7036.8	37.79	3208.6
37.84	6922	37.84	3170.8
37.89	6798.8	37.89	3165.2
37.94	6797.4	37.94	2998.6
37.99	6684	37.99	2917.4
38.04	6433.4	38.04	2704.6
38.09	6432	38.09	2704.6
38.14	6378.8	38.14	2553.4
38.19	6289.2	38.19	2564.6
38.24	6238.8	38.24	2549.2
38.29	6236	38.29	2550.6
38.34	6178.6	38.34	2563.2
38.39	6112.8	38.39	2466.6
38.44	5970	38.44	2356
38.49	5968.6	38.49	2360.2
38.54	5984	38.54	2298.6
38.59	5786.6	38.59	2302.8
38.64	5750.2	38.64	2300
38.69	5747.4	38.69	2302.8
38.74	5845.4	38.74	2242.6
38.79	5747.4	38.79	2272
38.84	5732	38.84	2133.4
38.89	5733.4	38.89	2129.2
38.94	5758.6	38.94	2164.2
38.99	5663.4	38.99	2052.2
39.04	5776.8	39.04	2074.6
39.09	5776.8	39.09	2076
39.14	5582.2	39.14	2120.8
39.19	5495.4	39.19	2200.6
39.24	5562.6	39.24	2132
39.29	5565.4	39.29	2136.2
39.34	5564	39.34	2105.4
39.39	5481.4	39.39	2006
39.44	5580.8	39.44	1909.4
39.49	5582.2	39.49	1909.4
39.54	5537.4	39.54	1966.8
39.59	5509.4	39.59	2018.6
39.64	5482.8	39.64	2020
39.69	5478.6	39.69	2020
39.74	5425.4	39.74	1980.8
39.79	5425.4	39.79	2003.2
39.84	5422.6	39.84	2003.2
39.89	5422.6	39.89	2017.2
39.94	5396	39.94	2024.2
39.99	5425.4	39.99	2007.4
40.04	5442.2	40.04	2007.4
40.09	5436.6	40.09	2064.8
40.14	5313.4	40.14	2063.4
40.19	5326	40.19	1954.2
40.24	5366.6	40.24	1964
40.29	5365.2	40.29	1962.6
40.34	5342.8	40.34	1961.2
40.39	5394.6	40.39	1906.6
40.44	5352.6	40.44	1880
40.49	5356.8	40.49	1895.4
40.54	5309.2	40.54	1894
40.59	5310.6	40.59	1910.8
40.64	5260.2	40.64	1919.2
40.69	5253.2	40.69	1919.2
40.74	5215.4	40.74	1926.2
40.79	5314.8	40.79	1909.4
40.84	5312	40.84	1961.2
40.89	5316.2	40.89	1940.2
40.94	5268.6	40.94	1934.6
40.99	5296.6	40.99	1866
41.04	5284	41.04	1908
41.09	5286.8	41.09	1982.2
41.14	5272.8	41.14	1975.2
41.19	5327.4	41.19	1938.8
41.24	5244.8	41.24	1938.8
41.29	5242	41.29	1965.4
41.34	5244.8	41.34	1965.4
41.39	5243.4	41.39	1948.6
41.44	5214	41.44	1968.2
41.49	5215.4	41.49	1989.2
41.54	5240.6	41.54	1994.8
41.59	5309.2	41.59	2006
41.64	5379.2	41.64	1922
41.69	5384.8	41.69	1920.6
41.74	5184.6	41.74	1922
41.79	5354	41.79	1976.6
41.84	5274.2	41.84	1980.8
41.89	5270	41.89	2073.2
41.94	5285.4	41.94	2080.2
41.99	5366.6	41.99	2076
42.04	5243.4	42.04	1961.2
42.09	5242	42.09	1979.4
42.14	5324.6	42.14	1978
42.19	5314.8	42.19	2049.4
42.24	5257.4	42.24	2147.4
42.29	5260.2	42.29	2066.2
42.34	5369.4	42.34	2059.2
42.39	5369.4	42.39	2078.8
42.44	5397.4	42.44	2171.2
42.49	5394.6	42.49	2231.4
42.54	5365.2	42.54	2202
42.59	5394.6	42.59	2206.2
42.64	5412.8	42.64	2300
42.69	5410	42.69	2218.8
42.74	5428.2	42.74	2358.8
42.79	5456.2	42.79	2354.6
42.84	5491.2	42.84	2424.6
42.89	5495.4	42.89	2497.4
42.94	5582.2	42.94	2703.2
42.99	5622.8	42.99	2708.8
43.04	5722.2	43.04	2762
43.09	5722.2	43.09	2762
43.14	5620	43.14	2731.2
43.19	5634	43.19	2731.2
43.24	5732	43.24	2633.2
43.29	5734.8	43.29	2710.2
43.34	5806.2	43.34	2700
43.39	5954.6	43.39	2680
43.44	5925.2	43.44	2670
43.49	5926.6	43.49	2650
43.54	5926.6	43.54	2630
43.59	5985.4	43.59	2610
43.64	5932.2	43.64	2600
43.69	5930.8	43.69	2590
43.74	5915.4	43.74	2580
43.79	5897.2	43.79	2570
43.84	5876.2	43.84	2570
43.89	5873.4	43.89	2568
43.94	5806.2	43.94	2550
43.99	5872	43.99	2540
44.04	5841.2	44.04	2570
44.09	5846.8	44.09	2600
44.14	5719.4	44.14	2620
44.19	5776.8	44.19	2630
44.24	5688.6	44.24	2645
44.29	5694.2	44.29	2650
44.34	5790.8	44.34	2653
44.39	5884.6	44.39	2660
44.44	5943.4	44.44	2665
44.49	5940.6	44.49	2670
44.54	5788	44.54	2678
44.59	5860.8	44.59	2680
44.64	5841.2	44.64	2685
44.69	5842.6	44.69	2690
44.74	5958.8	44.74	2695
44.79	5940.6	44.79	2697
44.84	6149.2	44.84
44.89	6153.4	44.89	2700
44.94	6150.6	44.94	2710
44.99	6248.6	44.99	2715
45.04	6278	45.04	2720
45.09	6276.6	45.09	2740
45.14	6544	45.14	2750
45.19	6656	45.19	2760
45.24	6656	45.24	2788
45.29	6657.4	45.29	2860.8
45.34	6849.2	45.34	2841.2
45.39	6976.6	45.39	2842.6
45.44	6950	45.44	2958.8
45.49	6951.4	45.49	2940.6
45.54	7101.2	45.54	3149.2
45.59	7158.6	45.59	3153.4
45.64	7217.4	45.64	3150.6
45.69	7217.4	45.69	3248.6
45.74	6952.8	45.74	3278
45.79	7066.2	45.79	3276.6
45.84	6825.4	45.84	3544
45.89	6825.4	45.89	3656
45.94	6710.6	45.94	3657.4
45.99	6629.4	45.99	3849.2
46.04	6504.8	46.04	3820
46.09	6500.6	46.09	3800
46.14	6378.8	46.14	3780
46.19	6236	46.19	3740
46.24	6083.4	46.24	3700
46.29	6083.4	46.29	3698.6
46.34	5988.2	46.34	3422.8
46.39	5954.6	46.39	3142.8
46.44	5914	46.44	3141.4
46.49	5911.2	46.49	3042
46.54	5845.4	46.54	2777.4
46.59	5636.8	46.59	2652.8
46.64	5720.8	46.64	2650
46.69	5722.2	46.69	2570.2
46.74	5579.4	46.74	2423.2
46.79	5491.2	46.79	2398
46.84	5494	46.84	2400.8
46.89	5508	46.89	2386.8
46.94	5452	46.94	2358.8
46.99	5550	46.99	2258
47.04	5554.2	47.04	2258
47.09	5356.8	47.09	2203.4
47.14	5358.2	47.14	2203.4
47.19	5393.2	47.19	2234.2
47.24	5400.2	47.24	2230
47.29	5380.6	47.29	2172.6
47.34	5342.8	47.34	2172.6
47.39	5267.2	47.39	2220.2
47.44	5272.8	47.44	2220.2
47.49	5355.4	47.49	2130.6
47.54	5281.2	47.54	2189.4
47.59	5244.8	47.59	2204.8
47.64	5243.4	47.64	2206.2
47.69	5214	47.69	2158.6
47.74	5202.8	47.74	2246.8
47.79	5246.2	47.79	2171.2
47.84	5242	47.84	2171.2
47.89	5340	47.89	2162.8
47.94	5285.4	47.94	2144.6
47.99	5242	47.99	2147.4
48.04	5244.8	48.04	2147.4
48.09	5155.2	48.09	2106.8
48.14	5174.8	48.14	2186.6
48.19	5173.4	48.19	2059.2
48.24	5169.2	48.24	2064.8
48.29	5186	48.29	2094.2
48.34	5214	48.34	2146
48.39	5090.8	48.39	2118
48.44	5086.6	48.44	2120.8
48.49	5160.8	48.49	2146
48.54	5254.6	48.54	2101.2
48.59	5184.6	48.59	2130.6
48.64	5184.6	48.64	2184.6
48.69	5118.8	48.69	2118.8
48.74	5141.2	48.74	2141.2
48.79	5188.8	48.79	2188.8
48.84	5187.4	48.84	2187.4
48.89	5186	48.89	2186
48.94	5243.4	48.94	2243.4
48.99	5144	48.99	2144.6
49.04	5141.2	49.04	2118
49.09	5160.8	49.09	2120.8
49.14	5159.4	49.14	2178.2
49.19	5131.4	49.19	2092.8
49.24	5128.6	49.24	2144.6
49.29	5144	49.29	2150.2
49.34	5075.4	49.34	2172.6
49.39	5085.2	49.39	2133.4
49.44	5089.4	49.44	2122.2
49.49	5116	49.49	2115.2
49.54	5089.4	49.54	2148.8
49.59	5100.6	49.59	2105.4
49.64	5102	49.64	2176.8
49.69	5072.6	49.69	2176.8
49.74	5120.2	49.74	2164.2
49.79	5048.8	49.79	2174
49.84	5046	49.84	2188
49.89	5086.6	49.89	2190.8
49.94	5076.8	49.94	2200.6
49.99	5116	49.99	2148.8
50.04	5116	50.04	2077.4
50.09	5130	50.09	2076
50.14	5131.4	50.14	2228.6
50.19	5103.4	50.19	2186.6
50.24	5100.6	50.24	2228.6
50.29	5046	50.29	2234.2
50.34	5118.8	50.34	2171.2
50.39	5160.8	50.39	2243
50.44	5156.6	50.44	2222
50.49	5029.2	50.49	2090
50.54	5075.4	50.54	2120
50.59	5116	50.59	2090
50.64	5116	50.64	2045
50.69	5104.8	50.69	2045
50.74	5090.8	50.74	2065
50.79	5089.4	50.79	2012
50.84	5086.6	50.84	2076
50.89	5075.4	50.89	2087
50.94	5076.8	50.94	2112
50.99	5090.8	50.99	2150
51.04	5090.8	51.04	2060
51.09	5032	51.09	2090
51.14	5090.8	51.14	2098
51.19	5099.2	51.19	2120
51.24	5103.4	51.24	2100
51.29	5134.2	51.29	2140
51.34	5072.6	51.34	2050
51.39	5044.6	51.39	2067
51.44	5047.4	51.44	2089
51.49	5100.6	51.49	2032
51.54	5090.8	51.54	2110
51.59	5030.6	51.59	2045
51.64	5030.6	51.64	2120
51.69	5190.2	51.69	2090
51.74	5089.4	51.74	2080
51.79	5172	51.79	2110
51.84	5173.4	51.84	2015
51.89	5118.8	51.89	2070
51.94	5057.2	51.94	2243
51.99	5048.8	51.99	2222
52.04	5044.6	52.04	2090
52.09	5100.6	52.09	2120
52.14	5085.2	52.14	2090
52.19	5106.2	52.19	2045
52.24	5106.2	52.24	2045
52.29	5142.6	52.29	2065
52.34	5047.4	52.34	2012
52.39	5004	52.39	2076
52.44	5001.2	52.44	2087
52.49	5062.8	52.49	2112
52.54	5036.2	52.54	2150
52.59	5060	52.59	2060
52.64	5062.8	52.64	2090
52.69	5058.6	52.69	2098
52.74	5057.2	52.74	2120
52.79	5019.4	52.79	2100
52.84	5018	52.84	2140
52.89	5099.2	52.89	2050
52.94	5092.2	52.94	2067
52.99	5132.8	52.99	2089
53.04	5130	53.04	2032
53.09	5131.4	53.09	2110
53.14	5005.4	53.14	2045
53.19	5100.6	53.19	2120
53.24	5103.4	53.24	2090
53.29	5141.2	53.29	2080
53.34	5032	53.34	2110
53.39	5036.2	53.39	2015
53.44	5036.2	53.44	2070
53.49	5074	53.49	2070
53.54	5099.2	53.54	2025
53.59	5029.2	53.59	2110
53.64	5033.4	53.64	2050
53.69	5099.2	53.69	2145
53.74	5044.6	53.74	2050
53.79	5092.2	53.79	2020
53.84	5090.8	53.84	2045
53.89	5032	53.89	2090
53.94	5104.8	53.94	2170
53.99	5162.2	53.99	2090
54.04	5156.6	54.04	2100
54.09	5062.8	54.09	2090
54.14	5044.6	54.14	2100
54.19	5048.8	54.19	2060
54.24	5047.4	54.24	2070
54.29	5142.6	54.29	2120
54.34	5019.4	54.34	2110
54.39	5104.8	54.39	2070
54.44	5104.8	54.44	2025
54.49	5088	54.49	2110
54.54	5131.4	54.54	2050
54.59	5076.8	54.59	2145
54.64	5074	54.64	2050
54.69	5160.8	54.69	2020
54.74	5184.6	54.74	2045
54.79	5103.4	54.79	2090
54.84	5102	54.84	2170
54.89	5170.6	54.89	2160
54.94	5188.8	54.94	2040
54.99	5183.2	54.99	2070
55.04	5145.4	55.04	2066.2
55.09	5092.2	55.09	2063.4
55.14	5144	55.14	2144.6
55.19	5145.4	55.19	2006
55.24	5117.4	55.24	2134.8
55.29	5146.8	55.29	2132
55.34	5225.2	55.34	2106.8
55.39	5225.2	55.39	2118
55.44	5156.6	55.44	2049.4
55.49	5148.2	55.49	2046.6
55.54	5174.8	55.54	2060.6
55.59	5170.6	55.59	2102.6
55.64	5128.6	55.64	2063.4
55.69	5201.4	55.69	2062
55.74	5170.6	55.74	2116.6
55.79	5174.8	55.79	2132
55.84	5172	55.84	2090
55.89	5160.8	55.89	2091.4
55.94	5240.6	55.94	2147.4
55.99	5243.4	55.99	2136.2
56.04	5216.8	56.04	2134.8
56.09	5268.6	56.09	2074.6
56.14	5160.8	56.14	2064.8
56.19	5160.8	56.19	2076
56.24	5127.2	56.24	2076
56.29	5102	56.29	2048
56.34	5244.8	56.34	2074.6
56.39	5240.6	56.39	2118
56.44	5270	56.44	2120.8
56.49	5356.8	56.49	2147.4
56.54	5190.2	56.54	2062
56.59	5188.8	56.59	2160
56.64	5225.2	56.64	2160
56.69	5284	56.69	2132
56.74	5270	56.74	2116.6
56.79	5271.4	56.79	2185.2
56.84	5216.8	56.84	2186.6
56.89	5246.2	56.89	2175.4
56.94	5225.2	56.94	2202
56.99	5228	56.99	2217.4
57.04	5282.6	57.04	2218.8
57.09	5200	57.09	2160
57.14	5254.6	57.14	2186.6
57.19	5257.4	57.19	2143.2
57.24	5244.8	57.24	2147.4
57.29	5243.4	57.29	2087.2
57.34	5188.8	57.34	2162.8
57.39	5190.2	57.39	2077.4
57.44	5162.2	57.44	2080.2
57.49	5186	57.49	2192.2
57.54	5309.2	57.54	2146
57.59	5312	57.59	2034
57.64	5186	57.64	2031.2
57.69	5244.8	57.69	2190.8
57.74	5200	57.74	2077.4
57.79	5202.8	57.79	2052.2
57.84	5281.2	57.84	2052.2
57.89	5256	57.89	2074.6
57.94	5186	57.94	2062
57.99	5187.4	57.99	2146
58.04	5216.8	58.04	2147.4
58.09	5229.4	58.09	2106.8
58.14	5212.6	58.14	2088.6
58.19	5214	58.19	2052.2
58.24	5216.8	58.24	2050.8
58.29	5228	58.29	2063.4
58.34	5244.8	58.34	2062
58.39	5243.4	58.39	2091.4
58.44	5284	58.44	2092.8
58.49	5340	58.49	2088.6
58.54	5354	58.54	2104
58.59	5352.6	58.59	2090
58.64	5298	58.64	2091.4
58.69	5242	58.69	2132
58.74	5173.4	58.74	2214.6
58.79	5172	58.79	2059.2
58.84	5228	58.84	2062
58.89	5316.2	58.89	2186.6
58.94	5314.8	58.94	2035.4
58.99	5314.8	58.99	2120.8
59.04	5162.2	59.04	2120.8
59.09	5200	59.09	2091.4
59.14	5202.8	59.14	2091.4
59.19	5281.2	59.19	2078.8
59.24	5256	59.24	2073.2
59.29	5186	59.29	2073.2
59.34	5187.4	59.34	1994.8
59.39	5216.8	59.39	2074.6
59.44	5229.4	59.44	2073.2
59.49	5212.6	59.49	2034
59.54	5214	59.54	2074.6
59.59	5216.8	59.59	2090
59.64	5228	59.64	2087.2
59.69	5244.8	59.69	2091.4
59.74	5243.4	59.74	2080.2
59.79	5284	59.79	2108.2
59.84	5340	59.84	2104
59.89	5354	59.89	2090
59.94	5352.6	59.94	2064.8
59.99	5298	59.99	2148.8
60.04	5242	60.04	2148.8
60.09	5173.4	60.09	2116.6
60.14	5172	60.14	2146
60.19	5228	60.19	2143.2
60.24	5316.2	60.24	2144.6
60.29	5314.8	60.29	2175.4
60.34	5551.4	60.34	2158.6
60.39	5548.6	60.39	2199.2
60.44	5508	60.44	2204.8
60.49	5200	60.49	2091.4
60.54	5202.8	60.54	2122.2
60.59	5281.2	60.59	2120
60.64	5256	60.64	2130
60.69	5186	60.69	2050
60.74	5187.4	60.74	2070
60.79	5216.8	60.79	2090
60.84	5229.4	60.84	2110
60.89	5212.6	60.89	2100
60.94	5214	60.94	2100
60.99	5216.8	60.99	2120
61.04	5228	61.04	2170
61.09	5244.8	61.09	2190
61.14	5243.4	61.14	2100
61.19	5284	61.19	2150
61.24	5340	61.24	2170
61.29	5354	61.29	2050
61.34	5352.6	61.34	2090
61.39	5298	61.39	2170
61.44	5242	61.44	2150
61.49	5173.4	61.49	2110
61.54	5172	61.54	2100
61.59	5228	61.59	2050
61.64	5316.2	61.64	2000
61.69	5314.8	61.69	2100
61.74	5411.4	61.74	2050
61.79	5410	61.79	2100
61.84	5411.4	61.84	2150
61.89	5354	61.89	2200
61.94	5356.8	61.94	2210
61.99	5351.2	61.99	2215
62.04	5366.6	62.04	2220
62.09	5344.2	62.09	2220
62.14	5323.2	62.14	2094.2
62.19	5326	62.19	2092.8
62.24	5342.8	62.24	2064.8
62.29	5341.4	62.29	2175.4
62.34	5341.4	62.34	2045.2
62.39	5344.2	62.39	2052.2
62.44	5410	62.44	2260.8
62.49	5342.8	62.49	2162.8
62.54	5314.8	62.54	2174
62.59	5309.2	62.59	2178.2
62.64	5396	62.64	2214.6
62.69	5449.2	62.69	2203.4
62.74	5454.8	62.74	2175.4
62.79	5454.8	62.79	2171.2
62.84	5440.8	62.84	2230
62.89	5466	62.89	2256.6
62.94	5494	62.94	2315.4
62.99	5492.6	62.99	2315.4
63.04	5552.8	63.04	2298.6
63.09	5495.4	63.09	2220.2
63.14	5452	63.14	2258
63.19	5454.8	63.19	2258
63.24	5523.4	63.24	2482
63.29	5534.6	63.29	2346.2
63.34	5534.6	63.34	2512.8
63.39	5482.8	63.39	2511.4
63.44	5467.4	63.44	2511.4
63.49	5452	63.49	2372.8
63.54	5456.2	63.54	2469.4
63.59	5397.4	63.59	2460
63.64	5412.8	63.64	2450
63.69	5424	63.69	2420
63.74	5422.6	63.74	2400
63.79	5594.8	63.79	2390
63.84	5509.4	63.84	2380
63.89	5397.4	63.89	2360
63.94	5394.6	63.94	2350
63.99	5454.8	63.99	2330
64.04	5383.4	64.04	2320
64.09	5424	64.09	2318
64.14	5428.2	64.14	2315
64.19	5356.8	64.19	2300
64.24	5464.6	64.24	2280
64.29	5425.4	64.29	2300
64.34	5422.6	64.34	2320
64.39	5512.2	64.39	2350
64.44	5439.4	64.44	2370
64.49	5492.6	64.49	2390
64.54	5494	64.54	2400
64.59	5382	64.59	2420
64.64	5552.8	64.64	2450
64.69	5524.8	64.69	2455
64.74	5522	64.74	2460
64.79	5568.2	64.79	2490
64.84	5554.2	64.84	2520
64.89	5621.4	64.89	2550
64.94	5621.4	64.94	2580
64.99	5561.2	64.99	2590
65.04	5594.8	65.04	2594.8
65.09	5632.6	65.09	2632.6
65.14	5634	65.14	2634
65.19	5590.6	65.19	2590.6
65.24	5691.4	65.24	2691.4
65.29	5746	65.29	2746
65.34	5747.4	65.34	2747.4
65.39	5761.4	65.39	2960
65.44	5830	65.44	2972.8
65.49	5869.2	65.49	3086.2
65.54	5874.8	65.54	3083.4
65.59	5860.8	65.59	3072.2
65.64	5972.8	65.64	3196.8
65.69	6086.2	65.69	3112.8
65.74	6083.4	65.74	3108.6
65.79	6072.2	65.79	3321.4
65.84	6196.8	65.84	3434.8
65.89	6112.8	65.89	3546.8
65.94	6108.6	65.94	3541.2
65.99	6321.4	65.99	3637.2
66.04	6434.8	66.04	3642.8
66.09	6546.8	66.09	3682.6
66.14	6541.2	66.14	3786.8
66.19	6737.2	66.19	3678
66.24	6742.8	66.24	3668.8
66.29	6682.6	66.29	3695.4
66.34	6686.8	66.34	3692.6
66.39	6978	66.39	3850.8
66.44	6868.8	66.44	3951.4
66.49	6895.4	66.49	3908
66.54	6892.6	66.54	3910.8
66.59	7050.8	66.59	4020
66.64	6951.4	66.64	3866
66.69	6908	66.69	3950
66.74	6910.8	66.74	3951.4
66.79	7020	66.79	3698
66.84	6866	66.84	3667.2
66.89	6950	66.89	3476.8
66.94	6951.4	66.94	3478.2
66.99	6698	66.99	3364.8
67.04	6667.2	67.04	3294.8
67.09	6476.8	67.09	3264
67.14	6478.2	67.14	3265.4
67.19	6364.8	67.19	3154.8
67.24	6294.8	67.24	2916
67.29	6264	67.29	2830
67.34	6265.4	67.34	2841.2
67.39	6154.8	67.39	2692.8
67.44	5928	67.44	2659.2
67.49	5842.6	67.49	2604.6
67.54	5841.2	67.54	2604.6
67.59	5692.8	67.59	2508
67.64	5659.2	67.64	2510.8
67.69	5604.6	67.69	2482.8
67.74	5604.6	67.74	2480
67.79	5508	67.79	2342.8
67.84	5510.8	67.84	2368
67.89	5482.8	67.89	2356.8
67.94	5480	67.94	2354
67.99	5342.8	67.99	2254.6
68.04	5368	68.04	2268.6
68.09	5356.8	68.09	2145.4
68.14	5354	68.14	2145.4
68.19	5254.6	68.19	2272.8
68.24	5268.6	68.24	2225.2
68.29	5145.4	68.29	2202.8
68.34	5145.4	68.34	2202.8
68.39	5272.8	68.39	2162.2
68.44	5225.2	68.44	2228
68.49	5202.8	68.49	2176.2
68.54	5202.8	68.54	2172
68.59	5162.2	68.59	2131.4
68.64	5228	68.64	2158
68.69	5176.2	68.69	2102
68.74	5172	68.74	2103.4
68.79	5131.4	68.79	2100.6
68.84	5158	68.84	2176.2
68.89	5102	68.89	2106.2
68.94	5103.4	68.94	2103.4
68.99	5100.6	68.99	2118.8
69.04	5176.2	69.04	2134.2
69.09	5106.2	69.09	2086.6
69.14	5103.4	69.14	2089.4
69.19	5118.8	69.19	2076.8
69.24	5134.2	69.24	2116
69.29	5086.6	69.29	2016.6
69.34	5089.4	69.34	2016.6
69.39	5076.8	69.39	2074
69.44	5116	69.44	2134.2
69.49	5016.6	69.49	2118.8
69.54	5016.6	69.54	2116
69.59	5074	69.59	2064.2
69.64	5134.2	69.64	2090.8
69.69	5118.8	69.69	2044.6
69.74	5116	69.74	2046
69.79	5064.2	69.79	2131.4
69.84	5090.8	69.84	2036.8
69.89	5044.6	69.89	2090
69.94	5046	69.94	2064.8
69.99	5131.4	69.99	2063.4
70.04	5030.6	70.04	2204
70.09	5005.4	70.09	2166.2
70.14	5004	70.14	2244.6
70.19	5032	70.19	2246
70.24	5005.4	70.24	2205.4
70.29	5057.2	70.29	2162
70.34	5058.6	70.34	2135.4
70.39	5019.4	70.39	2136.8
70.44	5086.6	70.44	2219.4
70.49	5076.8	70.49	2124.2
70.54	5074	70.54	2152.2
70.59	5047.4	70.59	2149.4
70.64	5033.4	70.64	2202.6
70.69	5006.8	70.69	2121.4
70.74	5004	70.74	2176
70.79	4987.2	70.79	2174.6
70.84	5062.8	70.84	2178.8
70.89	5062.8	70.89	2131.2
70.94	5062.8	70.94	2250.2
70.99	5102	70.99	2244.6
71.04	5005.4	71.04	2148
71.09	5020.8	71.09	2164.8
71.14	5016.6	71.14	2162
71.19	5076.8	71.19	2162
71.24	5033.4	71.24	2247.4
71.29	5022.2	71.29	2236.2
71.34	5020.8	71.34	2188.6
71.39	4976	71.39	2188.6
71.44	5002.6	71.44	2176
71.49	5022.2	71.49	2107.4
71.54	5018	71.54	2117.2
71.59	5089.4	71.59	2124.2
71.64	4992.8	71.64	2162
71.69	4990	71.69	2176
71.74	5008.2	71.74	2124.2
71.79	5074	71.79	2122.8
71.84	5034.8	71.84	2201.2
71.89	5029.2	71.89	2163.4
71.94	4992.8	71.94	2107.4
71.99	4988.6	71.99	2103.2
72.04	4962	72.04	2194.2
72.09	4960.6	72.09	2138.2
72.14	4964.8	72.14	2163.4
72.19	5006.8	72.19	2159.2
72.24	4991.4	72.24	2118.6
72.29	4994.2	72.29	2166.2
72.34	5033.4	72.34	2164.8
72.39	5008.2	72.39	2160.6
72.44	5061.4	72.44	2090.6
72.49	5064.2	72.49	2178.8
72.54	5044.6	72.54	2180.2
72.59	4990	72.59	2173.2
72.64	5030.6	72.64	2136.8
72.69	5029.2	72.69	2162
72.74	4988.6	72.74	2152.2
72.79	4992.8	72.79	2148
72.84	4990	72.84	2164.8
72.89	4990	72.89	2145.2
72.94	4988.6	72.94	2146.6
72.99	5044.6	72.99	2108.8
73.04	4966.2	73.04	2148
73.09	4963.4	73.09	2146.6
73.14	4949.4	73.14	2148
73.19	5075.4	73.19	2177.4
73.24	4980.2	73.24	2122.8
73.29	4978.8	73.29	2191.4
73.34	4976	73.34	2188.6
73.39	5044.6	73.39	2177.4
73.44	5043.2	73.44	2160.6
73.49	5050.2	73.49	2148
73.54	5061.4	73.54	2149.4
73.59	5016.6	73.59	2159.2
73.64	4978.8	73.64	2136.8
73.69	4978.8	73.69	2160.6
73.74	5062.8	73.74	2164.8
73.79	5048.8	73.79	2174.6
73.84	5047.4	73.84	2162
73.89	5043.2	73.89	2145.2
73.94	5016.6	73.94	2146.6
73.99	5064.2	73.99	2145.2
74.04	5006.8	74.04	2204
74.09	5006.8	74.09	2206.8
74.14	4990	74.14	2202.6
74.19	4988.6	74.19	2262.8
74.24	5047.4	74.24	2192.8
74.29	5043.2	74.29	2202.6
74.34	5006.8	74.34	2205.4
74.39	5089.4	74.39	2188.6
74.44	5072.6	74.44	2150.8
74.49	5072.6	74.49	2233.4
74.54	5099.2	74.54	2230.6
74.59	5006.8	74.59	2317.4
74.64	5043.2	74.64	2246
74.69	5044.6	74.69	2332.8
74.74	5061.4	74.74	2332.8
74.79	5060	74.79	2286.6
74.84	5046	74.84	2513.4
74.89	5043.2	74.89	2342.6
74.94	5114.6	74.94	2342.6
74.99	5047.4	74.99	2359.4
75.04	5088	75.04	2439.2
75.09	5088	75.09	2426.6
75.14	5036.2	75.14	2429.4
75.19	5089.4	75.19	2428
75.24	5033.4	75.24	2388.8
75.29	5033.4	75.29	2328.6
75.34	5044.6	75.34	2334.2
75.39	5076.8	75.39	2300.6
75.44	5159.4	75.44	2292.2
75.49	5158	75.49	2246
75.54	5170.6	75.54	2247.4
75.59	5155.2	75.59	2292.2
75.64	5160.8	75.64	2236.2
75.69	5156.6	75.69	2292.2
75.74	5176.2	75.74	2290.8
75.79	5160.8	75.79	2316
75.84	5099.2	75.84	2243.2
75.89	5104.8	75.89	2372
75.94	5088	75.94	2370.6
75.99	5128.6	75.99	2426.6
76.04	5160.8	76.04	2416.8
76.09	5156.6	76.09	2472.8
76.14	5089.4	76.14	2468.6
76.19	5085.2	76.19	2516.2
76.24	5156.6	76.24	2509.2
76.29	5156.6	76.29	2752.8
76.34	5159.4	76.34	2750
76.39	5089.4	76.39	2834
76.44	5174.8	76.44	2878.8
76.49	5172	76.49	2904
76.54	5116	76.54	2904
76.59	5144	76.59	3044
76.64	5200	76.64	2832.6
76.69	5201.4	76.69	2961.4
76.74	5118.8	76.74	2962.8
76.79	5146.8	76.79	2780.8
76.84	5046	76.84	2638
76.89	5046	76.89	2566.6
76.94	5127.2	76.94	2568
76.99	5201.4	76.99	2541.4
77.04	5117.4	77.04	2358
77.09	5117.4	77.09	2344
77.14	5048.8	77.14	2344
77.19	5132.8	77.19	2388.8
77.24	5142.6	77.24	2358
77.29	5146.8	77.29	2331.4
77.34	5103.4	77.34	2328.6
77.39	5173.4	77.39	2244.6
77.44	5103.4	77.44	2215.2
77.49	5099.2	77.49	2286.6
77.54	5089.4	77.54	2290.8
77.59	5132.8	77.59	2216.6
77.64	5160.8	77.64	2274
77.69	5159.4	77.69	2164.8
77.74	5159.4	77.74	2163.4
77.79	5197.2	77.79	2257.2
77.84	5198.6	77.84	2261.4
77.89	5202.8	77.89	2248.8
77.94	5172	77.94	2247.4
77.99	5113.2	77.99	2248.8
78.04	5144	78.04	2216.6
78.09	5148.2	78.09	2246
78.14	5176.2	78.14	2247.4
78.19	5128.6	78.19	2160.6
78.24	5086.6	78.24	2173.2
78.29	5090.8	78.29	2257.2
78.34	5229.4	78.34	2258.6
78.39	5128.6	78.39	2250.2
78.44	5240.6	78.44	2173.2
78.49	5244.8	78.49	2159.2
78.54	5099.2	78.54	2164.8
78.59	5088	78.59	2219.4
78.64	5142.6	78.64	2124.2
78.69	5146.8	78.69	2173.2
78.74	5102	78.74	2177.4
78.79	5103.4	78.79	2149.4
78.84	5117.4	78.84	2250.2
78.89	5113.2	78.89	2190
78.94	5142.6	78.94	2191.4
78.99	5198.6	78.99	2145.2
79.04	5201.4	79.04	2136.8
79.09	5202.8	79.09	2178.8
79.14	5155.2	79.14	2174.6
79.19	5076.8	79.19	2192.8
79.24	5103.4	79.24	2206.8
79.29	5104.8	79.29	2173.2
79.34	5127.2	79.34	2174.6
79.39	5130	79.39	2187.2
79.44	5104.8	79.44	2166.2
79.49	5103.4	79.49	2192.8
79.54	5130	79.54	2190
79.59	5158	79.59	2222.2
79.64	5132.8	79.64	2135.4
79.69	5131.4	79.69	2205.4
79.74	5132.8	79.74	2205.4
79.79	5074	79.79	2178.8
79.84	5144	79.84	2222.2
79.89	5144	79.89	2122.8
79.94	5076.8	79.94	2122.8
79.99	5086.6	79.99	2118.6
80.04	5092.2	80.04	2092.2
80.09	5088	80.09	2088
80.14	5134.2	80.14	2134.2
80.19	5072.6	80.19	2072.6
80.24	5075.4	80.24	2075.4
80.29	5092.2	80.29	2092.2
80.34	5044.6	80.34	2044.6
80.39	5075.4	80.39	2075.4
80.44	5076.8	80.44	2076.8
80.49	5086.6	80.49	2086.6
80.54	5106.2	80.54	2106.2
80.59	5047.4	80.59	2047.4
80.64	5044.6	80.64	2044.6
80.69	5061.4	80.69	2061.4
80.74	5058.6	80.74	2058.6
80.79	4992.8	80.79	1992.8
80.84	4991.4	80.84	1991.4
80.89	5099.2	80.89	2099.2
80.94	5047.4	80.94	2047.4
80.99	5015.2	80.99	2015.2
81.04	5019.4	81.04	2019.4
81.09	5034.8	81.09	2034.8
81.14	5089.4	81.14	2089.4
81.19	5036.2	81.19	2036.2
81.24	5034.8	81.24	2034.8
81.29	5057.2	81.29	2057.2
81.34	5001.2	81.34	2001.2
81.39	5004	81.39	2004
81.44	5006.8	81.44	2006.8
81.49	4964.8	81.49	1964.8
81.54	5022.2	81.54	2022.2
81.59	5018	81.59	2018
81.64	5018	81.64	2018
81.69	5075.4	81.69	2075.4
81.74	4990	81.74	1990
81.79	4991.4	81.79	1991.4
81.84	4988.6	81.84	1988.6
81.89	4992.8	81.89	1992.8
81.94	4963.4	81.94	1963.4
81.99	5034.8	81.99	2034.8
82.04	5029.2	82.04	2029.2
82.09	4964.8	82.09	1964.8
82.14	5029.2	82.14	2029.2
82.19	4959.2	82.19	1959.2
82.24	4963.4	82.24	1963.4
82.29	4990	82.29	1990
82.34	4988.6	82.34	1988.6
82.39	5043.2	82.39	2043.2
82.44	5047.4	82.44	2047.4
82.49	4921.4	82.49	1921.4
82.54	5002.6	82.54	2002.6
82.59	4990	82.59	1990
82.64	4994.2	82.64	1994.2
82.69	5062.8	82.69	2062.8
82.74	5020.8	82.74	2020.8
82.79	5058.6	82.79	2058.6
82.84	5062.8	82.84	2062.8
82.89	5062.8	82.89	2062.8
82.94	5004	82.94	2004
82.99	4978.8	82.99	1978.8
83.04	4978.8	83.04	1978.8
83.09	5032	83.09	2032
83.14	5033.4	83.14	2033.4
83.19	5072.6	83.19	2072.6
83.24	5074	83.24	2074
83.29	4952.2	83.29	1952.2
83.34	5047.4	83.34	2047.4
83.39	5001.2	83.39	2001.2
83.44	5004	83.44	2004
83.49	5032	83.49	2032
83.54	5005.4	83.54	2005.4
83.59	5103.4	83.59	2103.4
83.64	5104.8	83.64	2104.8
83.69	5005.4	83.69	2005.4
83.74	4991.4	83.74	1991.4
83.79	5086.6	83.79	2086.6
83.84	5090.8	83.84	2090.8
83.89	5057.2	83.89	2057.2
83.94	5047.4	83.94	2047.4
83.99	5172	83.99	2172
84.04	5169.2	84.04	2169.2
84.09	5089.4	84.09	2089.4
84.14	5089.4	84.14	2089.4
84.19	5100.6	84.19	2100.6
84.24	5103.4	84.24	2103.4
84.29	5130	84.29	2130
84.34	5046	84.34	2046
84.39	5032	84.39	2032
84.44	5034.8	84.44	2034.8
84.49	5102	84.49	2102
84.54	5074	84.54	2074
84.59	5188.8	84.59	2188.8
84.64	5188.8	84.64	2188.8
84.69	5102	84.69	2102
84.74	5075.4	84.74	2075.4
84.79	5130	84.79	2130
84.84	5131.4	84.84	2131.4
84.89	5044.6	84.89	2044.6
84.94	5019.4	84.94	2019.4
84.99	5088	84.99	2088

## Sheet: BET Used
P/P0
0.01797	16.695
0.05531	20.134
0.07363	21.538
0.08908	22.415
0.1091	23.429
0.1341	24.617
0.1494	25.298
0.1647	25.941
0.1852	26.8
0.2241	28.446
0.2543	29.762
0.3043	32.037
0.3528	34.474
0.4504	40.259
0.5468	47.674
0.6543	57.924
0.7377	69.14
0.7472	70.558
0.8267	90.24
0.8403	96.743
0.8464	99.897
0.9473	131.51
0.9613	138.23
0.9679	142.1
0.9814	152.22
0.986	158.97
0.9865	159.5
0.9984	171.23
0.9744	167.78
0.9608	159.16
0.9559	152.59
0.9456	147.85
0.8735	133.49
0.8574	124.11
0.8497	120.33
0.807	113.97
0.7998	110.43
0.7591	103.11
0.7531	98.11
0.6484	68.456
0.5706	55.083
0.5508	49.804
0.4588	41.902
0.4472	39.899
0.3516	33.555
0.2968	30.622

## Sheet: Pore size dist, used
98.277	0.0001533
86.888	0.00036671
74.898	0.00052443
64.313	0.00058049
56.044	0.00060137
49.13	0.00067468
42.006	0.00089194
36.814	0.00116
32.501	0.00146
28.548	0.0017
25.072	0.0019
21.936	0.00214
19.287	0.00254
17.125	0.00321
15.244	0.00443
13.651	0.00652
12.2279	0.00974
10.985	0.01347
9.9462	0.01665
9.0589	0.0188
8.2867	0.02026
7.6128	0.02133
7.0284	0.02242
6.5256	0.02354
6.0877	0.02516
5.7075	0.02692
5.3795	0.02843
5.0972	0.02879
4.8527	0.02794
4.6395	0.02597
4.2126	0.02067
--
--
--
--
--
--
--
--
--
--
--
--
--
--
--
--
--
--
--
--
--
--
--
--
--
--
--
--
--
--
--
--
--
--
--

## Sheet: TGA
Bio-template	Bio-template	Non-template	Non-templated
Temperature	Weight	Temperature	Weight
47.98	100	38.73	100
48.62	99.9898	39.09	99.9947
49.26	99.9794	39.45	99.9888
49.89	99.9696	39.79	99.9819
50.51	99.9606	40.14	99.9758
51.13	99.9512	40.49	99.9696
51.75	99.9433	40.83	99.9621
52.35	99.9365	41.18	99.9553
52.96	99.9277	41.52	99.9485
53.54	99.9208	41.84	99.9418
54.14	99.9132	42.18	99.9344
54.71	99.9055	42.51	99.9273
55.29	99.8954	42.84	99.9198
55.86	99.8867	43.16	99.9123
56.44	99.8775	43.48	99.9043
57	99.8676	43.8	99.8958
57.56	99.8559	44.12	99.887
58.11	99.8454	44.43	99.8786
58.65	99.8345	44.74	99.8706
59.2	99.8231	45.05	99.8626
59.74	99.8116	45.35	99.8542
60.27	99.7997	45.66	99.8453
60.8	99.7869	45.96	99.8366
61.32	99.7747	46.27	99.8287
61.84	99.7617	46.56	99.8208
62.35	99.7482	46.85	99.813
62.87	99.7344	47.15	99.8048
63.38	99.7206	47.44	99.7968
63.87	99.7073	47.73	99.7889
64.37	99.6937	48.01	99.7808
64.87	99.6803	48.3	99.7723
65.36	99.6669	48.58	99.7643
65.84	99.6535	48.86	99.7561
66.32	99.6396	49.14	99.7477
66.79	99.6256	49.42	99.7393
67.27	99.6113	49.69	99.731
67.73	99.5971	49.96	99.7226
68.2	99.5824	50.23	99.7145
68.65	99.5678	50.5	99.7058
69.12	99.5527	50.76	99.6976
69.57	99.5378	51.03	99.6884
70.02	99.5225	51.29	99.6789
70.47	99.5072	51.55	99.6704
70.91	99.4918	51.81	99.6621
71.35	99.4763	52.07	99.6538
71.78	99.4609	52.32	99.6457
72.21	99.4449	52.58	99.6374
72.64	99.4293	52.83	99.6291
73.06	99.4136	53.07	99.6211
73.48	99.3981	53.32	99.6131
73.91	99.3821	53.56	99.6048
74.32	99.3664	53.81	99.5964
74.73	99.3501	54.06	99.5877
75.13	99.3344	54.3	99.5798
75.53	99.3189	54.53	99.572
75.93	99.3029	54.77	99.5641
76.33	99.2865	55	99.5567
76.73	99.2705	55.23	99.5494
77.12	99.2548	55.46	99.5426
77.51	99.2384	55.69	99.5381
77.9	99.2228	55.93	99.5373
78.28	99.2071	56.14	99.5279
78.66	99.1961	56.37	99.518
79.03	99.1808	56.59	99.5084
79.41	99.1697	56.82	99.4985
79.78	99.154	57.04	99.4887
80.15	99.1428	57.26	99.4789
80.51	99.1275	57.48	99.4691
80.87	99.1161	57.69	99.4597
81.23	99.1047	57.9	99.4501
81.59	99.0889	58.12	99.4406
81.95	99.077	58.32	99.4313
82.29	99.062	58.54	99.4216
82.65	99.0502	58.74	99.4124
82.99	99.0386	58.95	99.4033
83.33	99.0232	59.15	99.3942
83.67	99.0116	59.35	99.3851
84.01	98.9962	59.55	99.3759
84.35	98.9845	59.75	99.3667
84.68	98.9693	59.95	99.3576
85.01	98.9576	60.14	99.3486
85.33	98.9461	60.34	99.3397
85.66	98.9307	60.54	99.3306
85.99	98.9195	60.73	99.3219
86.3	98.9048	60.92	99.313
86.62	98.8934	61.11	99.3043
86.94	98.8781	61.3	99.2957
87.25	98.8664	61.49	99.2873
87.57	98.8539	61.68	99.2788
87.87	98.8386	61.86	99.2704
88.18	98.8267	62.05	99.2621
88.48	98.8116	62.23	99.2538
88.78	98.7997	62.42	99.2455
89.08	98.7842	62.6	99.2375
89.38	98.7722	62.77	99.2293
89.68	98.7569	62.95	99.2216
89.97	98.7451	63.13	99.2135
90.27	98.7298	63.31	99.2054
90.55	98.7182	63.48	99.1976
90.83	98.7067	63.65	99.1899
91.12	98.6913	63.83	99.1818
91.41	98.6797	64	99.1741
91.68	98.665	64.17	99.1668
91.96	98.6534	64.34	99.1592
92.24	98.6384	64.51	99.1515
92.51	98.6269	64.68	99.1441
92.79	98.6121	64.84	99.1368
93.06	98.6004	65	99.1295
93.32	98.5862	65.16	99.1222
93.58	98.5749	65.33	99.1147
93.85	98.5616	65.49	99.1077
94.12	98.5508	65.64	99.1008
94.37	98.5394	65.8	99.0936
94.64	98.5241	65.96	99.0868
94.89	98.5125	66.12	99.0797
95.15	98.4967	66.27	99.0731
95.4	98.4844	66.43	99.0661
95.65	98.4313	66.58	99.0593
95.9	98.4204	66.73	99.0525
96.15	98.4051	66.88	99.046
96.39	98.3943	67.03	99.0394
96.64	98.3791	67.18	99.0327
96.88	98.3684	67.33	99.0262
97.12	98.3532	67.48	99.0198
97.36	98.3424	67.62	99.0135
97.6	98.3274	67.77	99.0069
97.83	98.3167	67.91	99.0008
98.06	98.3025	68.05	98.9946
98.3	98.2914	68.19	98.9885
98.53	98.2766	68.33	98.9825
98.76	98.266	68.47	98.9763
98.99	98.2516	68.61	98.9704
99.21	98.2411	68.75	98.9643
99.44	98.2267	68.89	98.9581
99.66	98.2162	69.02	98.9526
99.88	98.2022	69.16	98.9489
100.1	98.1916	69.29	98.9431
100.31	98.1777	69.43	98.9373
100.53	98.1672	69.56	98.9335
100.75	98.1531	69.69	98.9279
100.96	98.1424	69.82	98.9243
101.17	98.1292	69.95	98.9185
101.38	98.119	70.08	98.9132
101.59	98.1054	70.21	98.9091
101.79	98.0951	70.34	98.9035
102	98.0816	70.46	98.8981
102.2	98.0687	70.59	98.8941
102.4	98.0585	70.72	98.8885
102.6	98.0452	70.84	98.8846
102.8	98.035	70.96	98.8794
103	98.0225	71.09	98.8739
103.2	98.0118	71.2	98.8701
103.39	97.9994	71.33	98.8648
103.58	97.9895	71.45	98.8598
103.78	97.9765	71.56	98.8561
103.96	97.9666	71.68	98.851
104.15	97.9544	71.8	98.8457
104.34	97.9444	71.91	98.8421
104.53	97.9318	72.02	98.8371
104.72	97.9194	72.14	98.8323
104.9	97.9095	72.25	98.8284
105.09	97.8975	72.37	98.8234
105.26	97.8877	72.48	98.8186
105.45	97.8758	72.59	98.8148
105.63	97.8659	72.71	98.81
105.81	97.8537	72.82	98.8051
105.98	97.8445	72.92	98.8016
106.15	97.8332	73.04	98.7969
106.33	97.8216	73.14	98.7923
106.5	97.812	73.25	98.7889
106.67	97.8003	73.36	98.784
106.84	97.7905	73.47	98.7797
107.01	97.7797	73.57	98.7761
107.18	97.7699	73.68	98.7716
107.34	97.7591	73.77	98.7675
107.5	97.7487	73.88	98.7639
107.67	97.7388	73.98	98.7596
107.83	97.7279	74.08	98.7553
108	97.7181	74.19	98.7516
108.15	97.7081	74.29	98.7477
108.32	97.6979	74.38	98.7436
108.48	97.6871	74.48	98.7403
108.63	97.6776	74.58	98.7362
108.79	97.6679	74.67	98.7323
108.94	97.6576	74.78	98.7286
109.1	97.6485	74.87	98.7248
109.25	97.638	74.96	98.7211
109.4	97.6283	75.06	98.7177
109.55	97.6189	75.16	98.7135
109.71	97.6085	75.25	98.71
109.85	97.5999	75.34	98.7062
109.99	97.5902	75.43	98.7029
110.14	97.5803	75.53	98.6991
110.29	97.5712	75.62	98.6952
110.43	97.562	75.71	98.6921
110.57	97.5532	75.8	98.6888
110.71	97.544	75.89	98.6851
110.85	97.5352	75.98	98.6817
111	97.5257	76.06	98.6785
111.13	97.5168	76.15	98.675
111.27	97.508	76.24	98.6717
111.4	97.4992	76.33	98.6683
111.54	97.4907	76.41	98.6651
111.68	97.4817	76.5	98.6619
111.81	97.4734	76.58	98.6588
111.94	97.4648	76.67	98.6553
112.07	97.4567	76.74	98.6525
112.21	97.4479	76.83	98.6489
112.34	97.4397	76.92	98.6457
112.47	97.4316	77	98.6427
112.59	97.4232	77.08	98.6396
112.72	97.4156	77.16	98.6366
112.85	97.4073	77.24	98.6334
112.97	97.3997	77.32	98.6305
113.1	97.3915	77.39	98.6276
113.22	97.3841	77.47	98.6248
113.34	97.3763	77.54	98.622
113.47	97.3687	77.62	98.6189
113.59	97.3609	77.7	98.616
113.71	97.3538	77.78	98.6131
113.83	97.3465	77.86	98.6101
113.94	97.3392	77.93	98.6072
114.06	97.3319	78	98.6047
114.18	97.3244	78.07	98.602
114.3	97.3176	78.15	98.5991
114.41	97.3103	78.22	98.5966
114.52	97.3035	78.3	98.5935
114.64	97.2965	78.37	98.5908
114.75	97.2896	78.44	98.588
114.86	97.2828	78.5	98.5859
114.96	97.2766	78.57	98.5833
115.08	97.2692	78.64	98.5807
115.18	97.2631	78.71	98.578
115.29	97.257	78.78	98.5756
115.4	97.2502	78.84	98.573
115.51	97.2436	78.91	98.5704
115.62	97.2371	78.98	98.568
115.72	97.231	79.05	98.5656
115.82	97.2252	79.12	98.5629
115.91	97.2194	79.18	98.5605
116.02	97.2131	79.24	98.5583
116.12	97.2068	79.31	98.5559
116.23	97.2008	79.37	98.5536
116.33	97.1946	79.43	98.5509
116.42	97.189	79.5	98.5489
116.52	97.1836	79.56	98.5465
116.62	97.1778	79.62	98.5443
116.71	97.172	79.69	98.5416
116.82	97.1663	79.74	98.5398
116.91	97.1607	79.8	98.5375
117	97.1552	79.86	98.5354
117.1	97.15	79.93	98.5328
117.19	97.1444	79.98	98.5312
117.28	97.139	80.05	98.5287
117.37	97.1341	80.1	98.5265
117.46	97.1288	80.16	98.5243
117.55	97.1239	80.21	98.5228
117.64	97.1184	80.28	98.5203
117.73	97.1136	80.34	98.5181
117.82	97.1086	80.4	98.5157
117.9	97.1038	80.45	98.5139
117.99	97.0988	80.51	98.5119
118.07	97.0942	80.56	98.5101
118.16	97.0897	80.62	98.5077
118.24	97.0848	80.67	98.5059
118.32	97.0803	80.72	98.5044
118.4	97.076	80.77	98.5026
118.49	97.0707	80.83	98.5004
118.57	97.0663	80.88	98.4984
118.65	97.0622	80.94	98.4963
118.73	97.0578	80.98	98.4952
118.82	97.0528	81.03	98.493
118.9	97.0487	81.09	98.491
118.98	97.0446	81.14	98.4891
119.05	97.0405	81.19	98.4872
119.13	97.0362	81.23	98.4862
119.2	97.0324	81.29	98.4843
119.27	97.0284	81.34	98.4821
119.35	97.0245	81.39	98.4802
119.42	97.0204	81.43	98.4786
119.5	97.0163	81.48	98.4774
119.57	97.0124	81.53	98.4758
119.65	97.0092	81.58	98.4738
119.72	97.0047	81.62	98.4721
119.79	97.001	81.67	98.4704
119.86	96.9973	81.72	98.4687
119.93	96.9944	81.77	98.4675
120	96.9899	81.81	98.4655
120.07	96.9866	81.85	98.4641
120.14	96.9832	81.9	98.4625
120.21	96.98	81.95	98.4607
120.28	96.9758	81.99	98.4598
120.34	96.9724	82.03	98.4583
120.4	96.9699	82.07	98.4566
120.48	96.9663	82.12	98.455
120.53	96.9634	82.16	98.4535
120.59	96.9599	82.2	98.4519
120.67	96.9567	82.25	98.4509
120.72	96.9539	82.29	98.4495
120.79	96.9506	82.33	98.4477
120.85	96.9469	82.37	98.4461
120.92	96.9443	82.41	98.4449
120.97	96.9417	82.45	98.4434
121.04	96.9383	82.49	98.4428
121.1	96.9353	82.53	98.4413
121.15	96.9328	82.57	98.4399
121.21	96.9298	82.6	98.4383
121.27	96.9269	82.64	98.4369
121.33	96.9241	82.69	98.4354
121.39	96.9221	82.72	98.4342
121.44	96.9187	82.76	98.4334
121.51	96.9156	82.8	98.4322
121.55	96.9134	82.83	98.4308
121.61	96.9105	82.87	98.4294
121.66	96.909	82.91	98.428
121.72	96.9054	82.94	98.4268
121.77	96.9031	82.98	98.4262
121.83	96.9002	83.01	98.4249
121.88	96.899	83.05	98.4236
121.93	96.8963	83.08	98.4223
121.98	96.8935	83.11	98.4211
122.04	96.8907	83.15	98.4197
122.09	96.8883	83.19	98.4184
122.14	96.887	83.22	98.4173
122.18	96.8847	83.25	98.4171
122.24	96.8822	83.29	98.4158
122.28	96.8794	83.31	98.4149
122.33	96.8771	83.36	98.4131
122.38	96.8759	83.38	98.4122
122.43	96.8735	83.41	98.4111
122.48	96.8714	83.45	98.4099
122.53	96.8681	83.47	98.4089
122.57	96.8663	83.5	98.4086
122.62	96.8639	83.54	98.4075
122.66	96.863	83.57	98.4061
122.71	96.861	83.6	98.405
122.75	96.859	83.63	98.404
122.8	96.8559	83.66	98.4029
122.84	96.8541	83.69	98.4019
122.88	96.8532	83.72	98.401
122.92	96.8514	83.75	98.4006
122.97	96.8493	83.78	98.3996
123.01	96.8475	83.81	98.3983
123.05	96.8456	83.83	98.3974
123.09	96.8431	83.86	98.3965
123.14	96.8421	83.89	98.3955
123.17	96.8406	83.92	98.3945
123.22	96.8386	83.94	98.3937
123.24	96.8373	83.97	98.3936
123.29	96.8354	84	98.3926
123.33	96.8329	84.02	98.3918
123.36	96.8312	84.05	98.3907
123.4	96.831	84.07	98.3897
123.44	96.8292	84.1	98.3889
123.47	96.8278	84.12	98.388
123.51	96.8259	84.15	98.3872
123.54	96.8244	84.17	98.3862
123.58	96.8226	84.2	98.3854
123.61	96.822	84.22	98.3848
123.65	96.8204	84.24	98.3847
123.68	96.8189	84.27	98.3839
123.72	96.8173	84.29	98.3832
123.75	96.8159	84.31	98.382
123.79	96.8143	84.33	98.3814
123.82	96.8131	84.36	98.3805
123.85	96.8117	84.38	98.3799
123.88	96.8111	84.4	98.379
123.91	96.8095	84.43	98.3782
123.94	96.8083	84.45	98.3775
123.98	96.8065	84.47	98.3768
124.01	96.8053	84.49	98.3769
124.04	96.804	84.51	98.3761
124.07	96.8027	84.53	98.3754
124.1	96.8016	84.56	98.3744
124.12	96.8012	84.58	98.3736
124.15	96.7998	84.6	98.373
124.18	96.7987	84.62	98.3723
124.21	96.7973	84.64	98.3716
124.24	96.7963	84.65	98.3711
124.27	96.7951	84.67	98.3704
124.29	96.7941	84.7	98.3696
124.32	96.7925	84.71	98.3692
124.35	96.7931	84.73	98.3694
124.37	96.7921	84.74	98.3689
124.39	96.7907	84.76	98.3684
124.42	96.7893	84.78	98.3673
124.44	96.7884	84.8	98.3669
124.47	96.7872	84.81	98.3663
124.49	96.7863	84.84	98.3656
124.52	96.7851	84.85	98.3651
124.55	96.7841	84.87	98.3646
124.56	96.7832	84.88	98.3641
124.59	96.7838	84.9	98.3634
124.61	96.7829	84.92	98.3628
124.63	96.7818	84.93	98.3623
124.65	96.7806	84.95	98.3618
124.68	96.7795	84.97	98.3612
124.7	96.7786	84.98	98.3618
124.72	96.7777	85	98.3607
124.74	96.7769	85.01	98.3603
124.76	96.7759	85.03	98.3597
124.79	96.775	85.05	98.3592
124.8	96.7742	85.06	98.3588
124.82	96.7735	85.07	98.3585
124.84	96.7744	85.08	98.358
124.86	96.7736	85.09	98.3576
124.88	96.7728	85.11	98.3572
124.9	96.7715	85.12	98.3568
124.92	96.7704	85.14	98.3562
124.94	96.7698	85.15	98.3557
124.96	96.7691	85.17	98.3551
124.97	96.7686	85.18	98.3547
124.98	96.768	85.2	98.3543
125.01	96.767	85.21	98.3538
125.02	96.7664	85.22	98.3535
125.03	96.7659	85.23	98.3536
125.05	96.7653	85.24	98.3534
125.06	96.7646	85.25	98.353
125.08	96.7656	85.26	98.3527
125.09	96.765	85.27	98.3524
125.11	96.7643	85.28	98.3521
125.12	96.7639	85.3	98.3515
125.14	96.7633	85.31	98.3512
125.15	96.7627	85.32	98.3509
125.17	96.7616	85.33	98.3506
125.17	96.7613	85.34	98.3503
125.19	96.7608	85.35	98.3499
125.2	96.7602	85.36	98.3496
125.21	96.7597	85.37	98.3493
125.23	96.7592	85.38	98.3489
125.24	96.7587	85.39	98.3485
125.25	96.7583	85.4	98.3482
125.27	96.7576	85.4	98.348
125.27	96.7574	85.42	98.3477
125.28	96.757	85.42	98.3475
125.29	96.7565	85.43	98.3472
125.3	96.7561	85.44	98.3468
125.32	96.7571	85.45	98.3467
125.33	96.7566	85.45	98.3465
125.34	96.7563	85.46	98.3458
125.35	96.756	85.47	98.3458
125.36	96.7556	85.48	98.3462
125.37	96.7552	85.48	98.3462
125.38	96.7548	85.49	98.3458
125.38	96.7548	85.49	98.3458
125.39	96.7541	85.51	98.3452
125.4	96.754	85.51	98.3452
125.41	96.7532	85.52	98.3448
125.42	96.7528	85.53	98.3447
125.42	96.7527	85.54	98.3443
125.43	96.7524	85.55	98.3441
125.44	96.752	85.55	98.3439
125.44	96.7517	85.55	98.3439
125.45	96.7516	85.56	98.3436
125.45	96.7513	85.56	98.3435
125.46	96.7513	85.57	98.3432
125.46	96.7512	85.58	98.3432
125.47	96.7509	85.58	98.343
125.47	96.7508	85.58	98.3429
125.48	96.7504	85.59	98.3426
125.49	96.75	85.6	98.3424
125.49	96.7499	85.6	98.3424
125.49	96.75	85.61	98.3421
125.49	96.7498	85.61	98.342
125.5	96.7496	85.62	98.3418
125.5	96.7494	85.62	98.3416
125.5	96.7495	85.62	98.3416
125.5	96.7493	85.63	98.3413
125.51	96.7491	85.63	98.3413
125.51	96.7493	85.64	98.3411
125.51	96.7491	85.65	98.3408
125.51	96.749	85.65	98.3407
125.52	96.7487	85.66	98.3404
125.52	96.7487	85.66	98.3405
125.52	96.7489	85.66	98.3404
125.52	96.7485	85.66	98.3404
125.52	96.7487	85.66	98.3403
125.53	96.7484	85.67	98.3401
125.53	96.7485	85.67	98.3401
125.52	96.7485	85.67	98.34
125.53	96.7482	85.68	98.3399
125.53	96.7483	85.68	98.3397
125.53	96.7482	85.68	98.3396
125.53	96.7484	85.68	98.3396
125.53	96.7482	85.69	98.3396
125.53	96.7484	85.69	98.3395
125.53	96.7482	85.69	98.3393
125.53	96.7483	85.69	98.3394
125.53	96.7482	85.69	98.3394
125.53	96.7483	85.69	98.3394
125.53	96.7484	85.7	98.339
125.52	96.7486	85.69	98.339
125.52	96.7486	85.7	98.3389
125.52	96.7485	85.7	98.3389
125.52	96.7487	85.7	98.3388
125.51	96.7489	85.7	98.3388
125.51	96.7489	85.7	98.3389
125.52	96.7487	85.7	98.3387
125.51	96.7491	85.7	98.3387
125.5	96.7494	85.7	98.3388
125.51	96.7493	85.69	98.339
125.5	96.7496	85.7	98.3389
125.5	96.7497	85.7	98.3389
125.49	96.7498	85.69	98.3391
125.48	96.7501	85.7	98.339
125.49	96.7501	85.69	98.3394
125.48	96.7502	85.69	98.3393
125.47	96.7506	85.69	98.3393
125.47	96.7508	85.69	98.3396
125.47	96.7508	85.69	98.3395
125.46	96.7511	85.69	98.3395
125.46	96.7512	85.69	98.3395
125.45	96.7515	85.69	98.3395
125.44	96.7518	85.68	98.3397
125.44	96.752	85.68	98.3396
125.43	96.7523	85.68	98.3396
125.43	96.7523	85.68	98.3396
125.42	96.7526	85.67	98.34
125.42	96.7528	85.68	98.3398
125.41	96.7532	85.67	98.34
125.4	96.7534	85.68	98.3399
125.39	96.754	85.67	98.34
125.38	96.7544	85.67	98.3401
125.38	96.7543	85.67	98.3402
125.37	96.7546	85.67	98.3401
125.36	96.7549	85.67	98.3401
125.36	96.7551	85.67	98.34
125.35	96.7556	85.67	98.3401
125.34	96.7558	85.66	98.3404
125.33	96.7562	85.66	98.3405
125.32	96.7565	85.66	98.3405
125.32	96.7568	85.65	98.3407
125.31	96.757	85.65	98.3408
125.3	96.7574	85.65	98.3408
125.29	96.7579	85.64	98.3409
125.28	96.7581	85.64	98.3412
125.28	96.7584	85.63	98.3413
125.26	96.7589	85.62	98.3418
125.25	96.7593	85.62	98.3418
125.25	96.7596	85.62	98.3418
125.24	96.7599	85.61	98.3419
125.23	96.7603	85.61	98.3419
125.22	96.7605	85.61	98.3421
125.21	96.761	85.6	98.3423
125.2	96.7614	85.59	98.3427
125.19	96.7618	85.59	98.3427
125.18	96.7624	85.59	98.3428
125.17	96.7628	85.58	98.343
125.15	96.7634	85.58	98.343
125.15	96.7635	85.58	98.3431
125.13	96.7642	85.57	98.3432
125.12	96.7647	85.57	98.3433
125.11	96.765	85.56	98.3438
125.1	96.7655	85.56	98.3438
125.09	96.766	85.55	98.344
125.08	96.7662	85.54	98.3442
125.07	96.7668	85.54	98.3443
125.05	96.7675	85.54	98.3444
125.04	96.768	85.53	98.3446
125.03	96.7684	85.52	98.3448
125.02	96.7687	85.53	98.3447
125.01	96.7692	85.52	98.345
124.99	96.7696	85.51	98.3453
124.98	96.7703	85.5	98.3456
124.97	96.7708	85.49	98.3458
124.96	96.7711	85.5	98.3457
124.94	96.7717	85.5	98.3458
124.93	96.7721	85.49	98.3459
124.92	96.7727	85.49	98.3459
124.9	96.7732	85.49	98.3461
124.89	96.7737	85.48	98.3462
124.88	96.7743	85.48	98.3463
124.86	96.775	85.47	98.3464
124.85	96.7756	85.48	98.3463
124.83	96.7761	85.47	98.3464
124.82	96.7764	85.47	98.3464
124.81	96.7772	85.47	98.3465
124.8	96.7776	85.47	98.3465
124.77	96.7784	85.47	98.3465
124.76	96.7789	85.48	98.3464
124.74	96.7798	85.48	98.3462
124.73	96.7802	85.49	98.3459
124.71	96.7809	85.49	98.3459
124.7	96.7815	85.5	98.3457
124.69	96.7819	85.5	98.3456
124.67	96.7826	85.5	98.3454
124.65	96.7833	85.51	98.3452
124.64	96.7838	85.53	98.3447
124.62	96.7846	85.53	98.3445
124.61	96.7852	85.54	98.3443
124.59	96.7858	85.56	98.3437
124.57	96.7865	85.57	98.3433
124.56	96.7869	85.59	98.3428
124.55	96.7876	85.59	98.3426
124.53	96.7881	85.62	98.3418
124.51	96.7889	85.64	98.3411
124.5	96.7895	85.65	98.3407
124.48	96.7901	85.67	98.3402
124.47	96.7907	85.69	98.339
124.46	96.7911	85.71	98.3384
124.43	96.7922	85.73	98.3387
124.42	96.7928	85.76	98.3378
124.4	96.7933	85.79	98.337
124.38	96.7941	85.82	98.336
124.37	96.7947	85.85	98.3351
124.34	96.7956	85.88	98.334
124.33	96.7923	85.91	98.3329
124.32	96.7929	85.95	98.3315
124.3	96.7936	85.98	98.3315
124.28	96.7943	86.02	98.3303
124.26	96.7951	86.06	98.329
124.25	96.7958	86.09	98.3278
124.23	96.7966	86.14	98.3264
124.22	96.7972	86.18	98.3248
124.2	96.798	86.22	98.3244
124.18	96.7988	86.27	98.3229
124.17	96.7994	86.32	98.3213
124.14	96.8003	86.37	98.3199
124.12	96.8012	86.42	98.3179
124.1	96.8022	86.47	98.3174
124.09	96.8028	86.53	98.3156
124.06	96.8037	86.59	98.3137
124.05	96.8043	86.64	98.3117
124.03	96.8051	86.71	98.3109
124.01	96.8058	86.77	98.3087
123.99	96.8069	86.84	98.3065
123.97	96.8076	86.9	98.3045
123.95	96.8084	86.97	98.3034
123.93	96.8096	87.04	98.3009
123.91	96.8101	87.12	98.2987
123.9	96.8108	87.19	98.2964
123.88	96.8117	87.27	98.2949
123.86	96.8125	87.34	98.2926
123.83	96.8137	87.43	98.29
123.81	96.8144	87.51	98.2885
123.8	96.8152	87.59	98.286
123.78	96.816	87.68	98.2834
123.76	96.817	87.77	98.2817
123.74	96.8176	87.86	98.2789
123.72	96.8184	87.95	98.2771
123.7	96.8193	88.04	98.2745
123.68	96.82	88.14	98.2714
123.66	96.821	88.24	98.2696
123.64	96.8219	88.33	98.2667
123.62	96.8228	88.43	98.2649
123.6	96.8235	88.54	98.2616
123.58	96.8245	88.65	98.2585
123.56	96.8254	88.75	98.2565
123.54	96.8263	88.87	98.2532
123.52	96.8272	88.98	98.2512
123.5	96.8279	89.09	98.2479
123.48	96.8289	89.21	98.2456
123.45	96.83	89.33	98.2423
123.44	96.8307	89.45	98.2399
123.42	96.8314	89.57	98.2365
123.39	96.8324	89.7	98.2342
123.37	96.8336	89.83	98.2305
123.35	96.8344	89.95	98.2281
123.33	96.8352	90.08	98.2247
123.31	96.8362	90.21	98.2223
123.29	96.837	90.35	98.2183
123.27	96.838	90.48	98.216
123.24	96.8391	90.62	98.2135
123.22	96.84	90.76	98.2097
123.2	96.8408	90.91	98.207
123.17	96.8419	91.05	98.2032
123.15	96.8428	91.21	98.2004
123.13	96.844	91.34	98.1981
123.11	96.8447	91.5	98.1941
123.08	96.8457	91.65	98.1916
123.06	96.8466	91.8	98.1888
123.04	96.8477	91.96	98.1849
123.03	96.8483	92.12	98.1821
123	96.8492	92.28	98.1794
122.98	96.8503	92.44	98.1753
122.96	96.8512	92.61	98.1725
122.93	96.8524	92.77	98.1697
122.91	96.8532	92.94	98.1656
122.88	96.8543	93.11	98.1629
122.86	96.8553	93.28	98.1601
122.84	96.8563	93.46	98.1571
122.82	96.8572	93.64	98.153
122.79	96.8582	93.81	98.1501
122.78	96.8589	93.99	98.1472
122.75	96.8602	94.17	98.1443
122.72	96.8613	94.35	98.1414
122.7	96.8625	94.54	98.1373
122.67	96.8635	94.73	98.1344
122.65	96.8643	94.91	98.1316
122.63	96.8653	95.1	98.1286
122.6	96.8664	95.29	98.1255
122.58	96.8673	95.49	98.1225
122.56	96.8683	95.68	98.1186
122.53	96.8696	95.87	98.1157
122.51	96.8705	96.07	98.1127
122.49	96.8713	96.27	98.1098
122.47	96.8724	96.47	98.1069
122.44	96.8734	96.68	98.1038
122.41	96.8747	96.89	98.1008
122.39	96.8755	97.09	98.098
122.37	96.8765	97.29	98.095
122.35	96.8774	97.5	98.0921
122.32	96.8785	97.71	98.0891
122.3	96.8796	97.92	98.0861
122.28	96.8806	98.13	98.0831
122.25	96.8816	98.35	98.08
122.23	96.8824	98.56	98.077
122.22	96.8832	98.78	98.0741
122.19	96.8843	98.99	98.0711
122.17	96.8852	99.21	98.0681
122.15	96.8862	99.44	98.0651
122.14	96.887	99.65	98.0622
122.12	96.888	99.88	98.0591
122.1	96.8889	100.1	98.0561
122.08	96.8897	100.33	98.0531
122.06	96.8904	100.55	98.0501
122.05	96.891	100.78	98.0471
122.03	96.892	101.01	98.0441
122.01	96.8929	101.24	98.0417
122	96.8934	101.47	98.0386
121.98	96.8941	101.7	98.0356
121.97	96.8948	101.93	98.0326
121.96	96.8954	102.17	98.0294
121.95	96.8958	102.4	98.0264
121.94	96.8963	102.64	98.0238
121.93	96.8965	102.87	98.0208
121.92	96.897	103.11	98.0177
121.91	96.8975	103.34	98.0147
121.91	96.8976	103.58	98.0115
121.9	96.898	103.82	98.0088
121.9	96.8981	104.06	98.0056
121.9	96.8983	104.3	98.0025
121.89	96.8985	104.54	97.9994
121.89	96.8985	104.78	97.9966
121.89	96.8988	105.02	97.9935
121.9	96.8983	105.27	97.9903
121.9	96.8983	105.51	97.9875
121.91	96.8979	105.75	97.9843
121.91	96.8978	106	97.9812
121.91	96.8976	106.24	97.9782
121.92	96.8972	106.48	97.9751
121.94	96.8965	106.73	97.9719
121.94	96.8963	106.98	97.9689
121.95	96.8955	107.23	97.9656
121.97	96.8948	107.47	97.9623
121.98	96.8941	107.72	97.9593
122.01	96.8931	107.96	97.9561
122.03	96.892	108.21	97.9529
122.04	96.8914	108.46	97.9496
122.07	96.8902	108.71	97.9463
122.09	96.8893	108.96	97.9431
122.12	96.8879	109.21	97.9398
122.14	96.8869	109.46	97.9364
122.17	96.8853	109.71	97.9332
122.2	96.884	109.96	97.9299
122.23	96.8825	110.21	97.9266
122.26	96.8803	110.46	97.9232
122.3	96.8784	110.71	97.9198
122.34	96.8768	110.96	97.9164
122.37	96.875	111.22	97.9127
122.41	96.8742	111.47	97.9091
122.46	96.8719	111.72	97.9056
122.49	96.8706	111.97	97.9022
122.55	96.867	112.22	97.8988
122.59	96.8651	112.47	97.8952
122.65	96.8635	112.72	97.8916
122.7	96.8612	112.97	97.8882
122.76	96.8586	113.23	97.8845
122.81	96.8553	113.48	97.8811
122.88	96.8535	113.72	97.8779
122.94	96.8508	113.97	97.8744
122.99	96.8481	114.22	97.8707
123.05	96.8454	114.47	97.8673
123.12	96.8428	114.72	97.8639
123.19	96.8396	114.97	97.8604
123.26	96.8364	115.22	97.8567
123.34	96.8324	115.47	97.853
123.41	96.8303	115.72	97.8628
123.48	96.8271	115.96	97.8625
123.57	96.8233	116.21	97.8617
123.64	96.8206	116.46	97.8606
123.73	96.8169	116.7	97.8593
123.82	96.813	116.95	97.8577
123.9	96.8101	117.2	97.856
123.99	96.806	117.45	97.8539
124.08	96.8021	117.69	97.852
124.18	96.7987	117.94	97.8498
124.27	96.7947	118.18	97.8481
124.37	96.7913	118.43	97.846
124.48	96.787	118.67	97.8443
124.58	96.7825	118.91	97.8422
124.68	96.7793	119.15	97.8401
124.79	96.7749	119.39	97.838
124.9	96.7714	119.64	97.8357
125.01	96.7667	119.88	97.833
125.13	96.7636	120.12	97.8298
125.24	96.7585	120.36	97.8265
125.36	96.7556	120.6	97.8233
125.48	96.7502	120.84	97.82
125.6	96.7473	121.07	97.817
125.72	96.7419	121.31	97.8143
125.85	96.7387	121.55	97.812
125.98	96.7334	121.78	97.8095
126.1	96.7304	122.01	97.8074
126.24	96.7249	122.25	97.8048
126.37	96.7217	122.49	97.8025
126.5	96.7164	122.73	97.7999
126.64	96.7127	122.96	97.7976
126.78	96.7093	123.18	97.795
126.93	96.7037	123.42	97.7924
127.07	96.7004	123.65	97.79
127.22	96.695	123.88	97.7876
127.37	96.6913	124.11	97.785
127.52	96.6879	124.33	97.7826
127.67	96.6826	124.57	97.7803
127.82	96.679	124.79	97.7778
127.99	96.6753	125.02	97.7753
128.14	96.6698	125.25	97.7727
128.3	96.6664	125.47	97.7702
128.46	96.6631	125.69	97.7678
128.63	96.6575	125.92	97.7653
128.8	96.654	126.14	97.7627
128.96	96.6508	126.37	97.7601
129.13	96.6452	126.59	97.7576
129.31	96.6416	126.81	97.755
129.48	96.6383	127.03	97.7525
129.66	96.6351	127.24	97.7501
129.83	96.6319	127.46	97.7477
130.02	96.6264	127.68	97.7452
130.19	96.6233	127.89	97.7428
130.38	96.62	128.1	97.7404
130.57	96.6167	128.32	97.738
130.76	96.6134	128.53	97.7356
130.95	96.6081	128.74	97.7332
131.13	96.6051	128.96	97.7307
131.33	96.6019	129.16	97.7281
131.52	96.5988	129.37	97.7255
131.71	96.5959	129.58	97.7228
131.91	96.5929	129.79	97.7201
132.1	96.5899	130	97.7174
132.3	96.585	130.21	97.7147
132.5	96.5821	130.42	97.712
132.71	96.5792	130.62	97.7093
132.91	96.5765	130.82	97.7066
133.12	96.5736	131.02	97.7041
133.32	96.5708	131.23	97.7016
133.54	96.5678	131.43	97.6991
133.75	96.5652	131.64	97.6966
133.96	96.5624	131.84	97.6942
134.17	96.56	132.04	97.6918
134.39	96.5573	132.23	97.6894
134.6	96.5547	132.43	97.6869
134.82	96.552	132.63	97.6847
135.04	96.5494	132.82	97.6822
135.26	96.5468	133.02	97.6799
135.48	96.5447	133.22	97.6775
135.7	96.5422	133.41	97.6751
135.93	96.5397	133.6	97.6727
136.16	96.5375	133.8	97.6706
136.38	96.5367	133.99	97.6682
136.61	96.5346	134.18	97.6655
136.83	96.5325	134.37	97.6626
137.07	96.5306	134.56	97.6595
137.3	96.5284	134.75	97.6573
137.53	96.5266	134.94	97.6542
137.77	96.5246	135.13	97.6509
137.99	96.5243	135.31	97.6477
138.22	96.5226	135.5	97.6457
138.46	96.5204	135.68	97.6424
138.7	96.5186	135.86	97.639
138.93	96.5165	136.05	97.6355
139.17	96.5158	136.24	97.6334
139.41	96.5141	136.42	97.63
139.65	96.5119	136.59	97.6268
139.89	96.5101	136.78	97.6238
140.13	96.5089	136.95	97.6219
140.37	96.5069	137.13	97.6192
140.62	96.5049	137.31	97.6166
140.87	96.5037	137.49	97.614
141.11	96.5015	137.67	97.6121
141.35	96.4994	137.84	97.6097
141.6	96.4979	138.02	97.6074
141.85	96.4957	138.2	97.6055
142.1	96.4936	138.37	97.6034
142.35	96.4922	138.54	97.6015
142.59	96.4902	138.72	97.5997
142.83	96.4882	138.89	97.5979
143.09	96.4866	139.06	97.5962
143.33	96.4846	139.23	97.5946
143.58	96.4829	139.4	97.593
143.84	96.4807	139.57	97.5914
144.08	96.4787	139.74	97.5898
144.33	96.4763	139.91	97.5882
144.58	96.4743	140.07	97.5867
144.83	96.4723	140.25	97.5851
145.08	96.4705	140.41	97.5834
145.33	96.4693	140.58	97.5819
145.58	96.4678	140.74	97.5805
145.83	96.4673	140.91	97.5788
146.09	96.4671	141.08	97.5773
146.34	96.4657	141.24	97.5757
146.59	96.4649	141.4	97.5742
146.84	96.4631	141.57	97.5726
147.1	96.4617	141.73	97.5712
147.35	96.4597	141.89	97.5696
147.61	96.4575	142.05	97.5682
147.86	96.4551	142.22	97.5667
148.11	96.4526	142.39	97.5651
148.37	96.4498	142.54	97.5636
148.62	96.4472	142.7	97.5621
148.87	96.4441	142.86	97.5606
149.12	96.441	143.03	97.5591
149.38	96.4381	143.19	97.5576
149.62	96.435	143.34	97.5562
149.88	96.4317	143.51	97.5547
150.12	96.429	143.66	97.5531
150.37	96.4256	143.82	97.5517
150.63	96.4222	143.98	97.5502
150.87	96.4193	144.14	97.5487
151.12	96.4158	144.29	97.5473
151.38	96.4123	144.45	97.5459
151.62	96.4092	144.6	97.5444
151.88	96.4056	144.76	97.5429
152.13	96.4019	144.91	97.5414
152.38	96.3988	145.07	97.54
152.63	96.3949	145.22	97.5386
152.87	96.3912	145.39	97.5371
153.12	96.388	145.53	97.5356
153.37	96.384	145.68	97.5342
153.61	96.3802	145.84	97.5328
153.86	96.3758	145.99	97.5313
154.11	96.3704	146.15	97.5299
154.34	96.3662	146.3	97.5285
154.59	96.3628	146.46	97.527
154.83	96.3586	146.61	97.5256
155.08	96.3542	146.76	97.5242
155.32	96.3501	146.91	97.5228
155.56	96.3646	147.06	97.5214
155.81	96.3624	147.22	97.5199
156.04	96.3607	147.37	97.5185
156.29	96.3585	147.52	97.5171
156.53	96.3565	147.67	97.5158
156.77	96.3546	147.82	97.5144
157.01	96.3526	147.97	97.5129
157.24	96.3507	148.12	97.5116
157.48	96.3488	148.28	97.5101
157.72	96.3469	148.42	97.5088
157.95	96.3451	148.58	97.5074
158.2	96.3432	148.73	97.5059
158.43	96.3409	148.88	97.5046
158.67	96.3395	149.03	97.5032
158.9	96.3373	149.18	97.5018
159.13	96.3355	149.33	97.5006
159.36	96.3337	149.49	97.499
159.59	96.3315	149.64	97.4976
159.82	96.3295	149.79	97.4964
160.06	96.3277	149.94	97.495
160.29	96.3258	150.08	97.4938
160.52	96.3235	150.23	97.4923
160.74	96.3216	150.39	97.4909
160.98	96.3198	150.54	97.4896
161.2	96.3179	150.69	97.4883
161.42	96.3157	150.84	97.4869
161.64	96.3138	150.99	97.4855
161.86	96.3116	151.14	97.4842
162.09	96.3096	151.29	97.4829
162.31	96.3079	151.44	97.4816
162.54	96.3059	151.6	97.4802
162.76	96.3037	151.74	97.4788
162.97	96.3018	151.89	97.4775
163.19	96.2998	152.05	97.4761
163.41	96.2976	152.2	97.4749
163.63	96.2956	152.35	97.4734
163.84	96.2934	152.5	97.472
164.06	96.2915	152.66	97.4708
164.28	96.2895	152.81	97.4694
164.49	96.2873	152.96	97.4681
164.7	96.2854	153.11	97.4668
164.9	96.2835	153.26	97.4654
165.12	96.2813	153.42	97.4641
165.33	96.2793	153.57	97.4628
165.54	96.2773	153.72	97.4615
165.74	96.2751	153.88	97.4603
165.95	96.2732	154.03	97.4588
166.16	96.2711	154.18	97.4575
166.37	96.2684	154.34	97.4562
166.57	96.2665	154.49	97.455
166.77	96.2645	154.65	97.4537
166.98	96.2626	154.8	97.4522
167.18	96.2605	154.96	97.451
167.38	96.2584	155.11	97.4497
167.58	96.2565	155.27	97.4483
167.78	96.2545	155.42	97.4471
167.98	96.2518	155.57	97.4457
168.17	96.2499	155.73	97.4443
168.37	96.2479	155.88	97.4432
168.56	96.2459	156.03	97.4418
168.76	96.2439	156.19	97.4405
168.96	96.2417	156.35	97.4393
169.15	96.2393	156.51	97.4378
169.34	96.2373	156.66	97.4365
169.54	96.2352	156.82	97.4352
169.73	96.2332	156.97	97.434
169.92	96.2312	157.13	97.4327
170.11	96.2287	157.29	97.4313
170.3	96.2266	157.44	97.4301
170.49	96.2246	157.6	97.4287
170.67	96.2227	157.76	97.4274
170.86	96.2202	157.92	97.4261
171.04	96.2182	158.08	97.4249
171.23	96.2162	158.24	97.4236
171.41	96.2143	158.4	97.4221
171.59	96.2119	158.56	97.4208
171.77	96.21	158.72	97.4197
171.95	96.2081	158.88	97.4183
172.14	96.2062	159.04	97.4171
172.32	96.2039	159.2	97.4158
172.49	96.2023	159.36	97.4146
172.67	96.2006	159.52	97.4131
172.85	96.1989	159.69	97.4119
173.02	96.1968	159.85	97.4106
173.2	96.195	160.01	97.4093
173.37	96.1934	160.17	97.4081
173.55	96.1912	160.34	97.4067
173.72	96.1895	160.5	97.4055
173.89	96.1878	160.66	97.4041
174.06	96.1856	160.83	97.4027
174.24	96.1837	161	97.4015
174.41	96.1818	161.16	97.4002
174.58	96.1795	161.33	97.3989
174.75	96.1776	161.49	97.3976
174.91	96.1758	161.65	97.3963
175.09	96.1739	161.82	97.3951
175.25	96.1716	161.99	97.3938
175.42	96.1698	162.15	97.3926
175.59	96.1679	162.32	97.3911
175.75	96.1656	162.49	97.3898
175.92	96.1638	162.66	97.3886
176.08	96.1615	162.83	97.3873
176.25	96.1597	163	97.3861
176.4	96.1579	163.16	97.3849
176.57	96.1556	163.34	97.3835
176.73	96.1538	163.51	97.3823
176.89	96.1519	163.67	97.381
177.06	96.1496	163.85	97.3798
177.22	96.1478	164.02	97.3784
177.38	96.1459	164.19	97.3772
177.53	96.1438	164.36	97.376
177.69	96.142	164.53	97.3746
177.85	96.1397	164.71	97.3734
178	96.1379	164.88	97.3721
178.16	96.1361	165.05	97.3708
178.32	96.1339	165.22	97.3695
178.47	96.132	165.39	97.3683
178.63	96.1302	165.57	97.367
178.79	96.1279	165.74	97.3657
178.94	96.1262	165.92	97.3644
179.09	96.124	166.09	97.3632
179.25	96.1221	166.27	97.3619
179.4	96.1203	166.44	97.3607
179.56	96.1181	166.62	97.3594
179.71	96.1162	166.79	97.3581
179.87	96.1141	166.97	97.3569
180.02	96.1123	167.14	97.3557
180.17	96.1105	167.32	97.3544
180.32	96.1083	167.5	97.3531
180.47	96.1065	167.68	97.3519
180.62	96.1043	167.85	97.3507
180.77	96.1025	168.03	97.3495
180.92	96.1007	168.21	97.3484
181.08	96.0985	168.39	97.3474
181.22	96.0968	168.56	97.3464
181.37	96.0946	168.74	97.3454
181.52	96.0928	168.92	97.3446
181.67	96.091	169.1	97.3437
181.83	96.0888	169.28	97.3429
181.97	96.087	169.46	97.3421
182.11	96.0849	169.64	97.3412
182.27	96.0831	169.82	97.3404
182.41	96.0812	170	97.3395
182.56	96.0791	170.18	97.3386
182.71	96.0773	170.36	97.3376
182.86	96.0751	170.55	97.3366
183	96.0733	170.73	97.3356
183.15	96.0715	170.91	97.3346
183.3	96.0694	171.09	97.3335
183.44	96.0676	171.28	97.3325
183.59	96.0654	171.47	97.3315
183.74	96.0635	171.65	97.3306
183.88	96.0617	171.83	97.3298
184.03	96.0596	172.02	97.3289
184.17	96.0577	172.2	97.328
184.32	96.0556	172.38	97.3272
184.46	96.0538	172.57	97.3263
184.61	96.052	172.75	97.3255
184.75	96.05	172.93	97.3247
184.9	96.0481	173.12	97.3239
185.05	96.0459	173.3	97.3232
185.2	96.044	173.49	97.3224
185.34	96.0423	173.68	97.3217
185.49	96.0401	173.87	97.3208
185.63	96.0383	174.05	97.3199
185.77	96.0363	174.23	97.319
185.92	96.0345	174.41	97.3182
186.07	96.0327	174.6	97.3173
186.22	96.0306	174.79	97.3161
186.36	96.0288	174.98	97.3152
186.5	96.0269	175.17	97.3144
186.65	96.025	175.35	97.3136
186.8	96.023	175.54	97.3127
186.94	96.0211	175.73	97.3119
187.09	96.0193	175.92	97.3111
187.24	96.0173	176.11	97.3107
187.37	96.0154	176.29	97.31
187.53	96.0135	176.48	97.3091
187.67	96.0115	176.67	97.3083
187.82	96.0096	176.86	97.3076
187.96	96.0077	177.05	97.3069
188.11	96.0055	177.23	97.306
188.25	96.0036	177.42	97.3053
188.4	96.0016	177.61	97.3046
188.55	95.9997	177.8	97.3039
188.69	95.9978	177.99	97.3033
188.84	95.9957	178.18	97.3026
188.99	95.9937	178.36	97.302
189.13	95.9918	178.55	97.3014
189.28	95.9899	178.74	97.3007
189.43	95.9877	178.93	97.3001
189.58	95.9857	179.12	97.2996
189.73	95.9838	179.31	97.2991
189.88	95.9819	179.5	97.2985
190.03	95.9798	179.69	97.298
190.17	95.9777	179.88	97.298
190.32	95.9757	180.07	97.2975
190.47	95.9736	180.26	97.2969
190.62	95.9716	180.44	97.2965
190.77	95.9695	180.63	97.2961
190.92	95.9674	180.83	97.2956
191.07	95.9654	181.01	97.2951
191.22	95.9634	181.21	97.2947
191.37	95.9613	181.39	97.2947
191.52	95.9592	181.59	97.2943
191.67	95.9571	181.78	97.2937
191.83	95.9551	181.97	97.2933
191.98	95.953	182.16	97.293
192.13	95.951	182.35	97.2924
192.28	95.9489	182.54	97.2921
192.43	95.9467	182.73	97.2917
192.58	95.9448	182.92	97.2917
192.74	95.9426	183.11	97.2912
192.89	95.9406	183.3	97.2909
193.04	95.9386	183.49	97.2907
193.2	95.9364	183.68	97.2904
193.36	95.9342	183.87	97.2901
193.51	95.9322	184.06	97.2896
193.66	95.9301	184.25	97.2893
193.82	95.928	184.44	97.2894
193.98	95.9259	184.62	97.2891
194.13	95.9238	184.82	97.2885
194.28	95.9217	185	97.2881
194.44	95.9196	185.2	97.2878
194.59	95.9176	185.38	97.2875
194.76	95.9153	185.57	97.2869
194.91	95.9134	185.77	97.2866
195.06	95.9112	185.95	97.2865
195.23	95.909	186.14	97.2862
195.39	95.9069	186.33	97.286
195.55	95.9047	186.51	97.2856
195.7	95.9026	186.7	97.2855
195.86	95.9005	186.89	97.2854
196.02	95.8984	187.08	97.2853
196.18	95.8961	187.27	97.2853
196.34	95.8939	187.46	97.2853
196.5	95.8917	187.65	97.2852
196.66	95.8895	187.84	97.2851
196.83	95.8872	188.03	97.2849
196.99	95.8849	188.22	97.2847
197.15	95.8827	188.41	97.2842
197.31	95.8804	188.6	97.284
197.47	95.878	188.78	97.2837
197.64	95.8756	188.97	97.2837
197.8	95.8733	189.16	97.2834
197.97	95.871	189.34	97.2832
198.13	95.8686	189.53	97.2828
198.3	95.8661	189.72	97.2826
198.46	95.8637	189.91	97.2823
198.63	95.8613	190.1	97.2821
198.79	95.8591	190.28	97.2819
198.95	95.8568	190.47	97.2816
199.12	95.8544	190.66	97.2815
199.29	95.8521	190.84	97.281
199.45	95.8498	191.03	97.2808
199.62	95.8474	191.22	97.2806
199.79	95.8451	191.4	97.2804
199.96	95.8427	191.6	97.2802
200.13	95.8404	191.78	97.28
200.3	95.8383	191.96	97.2798
200.47	95.8359	192.15	97.2796
200.64	95.8336	192.33	97.2792
200.81	95.8313	192.52	97.279
200.98	95.8291	192.7	97.2788
201.15	95.8268	192.89	97.2786
201.32	95.8243	193.07	97.2784
201.5	95.822	193.26	97.2783
201.66	95.8198	193.44	97.2781
201.84	95.8175	193.62	97.2779
202.01	95.8153	193.81	97.2777
202.18	95.8131	193.99	97.2776
202.35	95.8108	194.17	97.2774
202.53	95.8084	194.36	97.2772
202.7	95.8061	194.54	97.2769
202.88	95.8037	194.72	97.2767
203.05	95.8014	194.92	97.2766
203.23	95.7989	195.09	97.2764
203.4	95.7965	195.27	97.2763
203.58	95.7942	195.45	97.2761
203.75	95.7918	195.64	97.276
203.93	95.7894	195.82	97.2759
204.1	95.7871	196	97.2758
204.29	95.7847	196.18	97.2756
204.46	95.7824	196.36	97.2755
204.63	95.7801	196.55	97.2755
204.81	95.7778	196.73	97.2754
204.99	95.7754	196.91	97.2754
205.17	95.7729	197.09	97.2754
205.35	95.7703	197.27	97.2754
205.53	95.7677	197.45	97.2754
205.7	95.7651	197.63	97.2754
205.88	95.7623	197.81	97.2754
206.06	95.7595	197.99	97.2754
206.24	95.7566	198.17	97.2754
206.42	95.753	198.35	97.2755
206.61	95.7501	198.53	97.2754
206.79	95.7472	198.71	97.2754
206.97	95.7444	198.89	97.2754
207.15	95.7417	199.07	97.2753
207.33	95.739	199.25	97.2752
207.51	95.7364	199.43	97.2752
207.69	95.7335	199.61	97.2751
207.87	95.731	199.79	97.2751
208.05	95.7285	199.96	97.275
208.24	95.7261	200.14	97.275
208.42	95.7236	200.32	97.2749
208.6	95.7212	200.49	97.2749
208.79	95.7187	200.68	97.2749
208.97	95.7164	200.85	97.2748
209.16	95.7141	201.03	97.2748
209.34	95.7117	201.2	97.2748
209.52	95.7094	201.38	97.2748
209.71	95.7071	201.55	97.2748
209.89	95.7046	201.73	97.2748
210.08	95.7023	201.91	97.2748
210.26	95.7001	202.09	97.2748
210.45	95.6978	202.27	97.2748
210.63	95.6954	202.45	97.2748
210.82	95.6932	202.62	97.2748
211.01	95.691	202.8	97.2748
211.19	95.6888	202.96	97.2748
211.38	95.6865	203.14	97.2748
211.56	95.6843	203.32	97.2748
211.75	95.682	203.5	97.2748
211.93	95.6798	203.67	97.2751
212.12	95.6774	203.85	97.2751
212.31	95.6751	204.02	97.2752
212.49	95.6728	204.19	97.2752
212.68	95.6705	204.37	97.2752
212.87	95.6681	204.54	97.2753
213.05	95.6658	204.71	97.2753
213.24	95.6635	204.89	97.2754
213.43	95.6612	205.06	97.2755
213.61	95.6589	205.24	97.2756
213.81	95.6566	205.41	97.2756
213.99	95.6543	205.58	97.2757
214.18	95.652	205.75	97.2758
214.36	95.6497	205.92	97.2759
214.55	95.6475	206.1	97.2762
214.74	95.6455	206.27	97.2763
214.92	95.6435	206.44	97.2764
215.11	95.6416	206.61	97.2764
215.3	95.6397	206.79	97.2766
215.49	95.6378	206.95	97.2766
215.68	95.636	207.13	97.2767
215.87	95.6342	207.3	97.2768
216.05	95.6323	207.47	97.2769
216.25	95.6303	207.64	97.277
216.43	95.6287	207.81	97.2771
216.62	95.6266	207.99	97.2774
216.81	95.6244	208.16	97.2776
216.99	95.6223	208.33	97.2777
217.19	95.62	208.5	97.2778
217.37	95.6178	208.67	97.278
217.56	95.6155	208.84	97.2782
217.75	95.6133	209.01	97.2783
217.94	95.6111	209.18	97.2785
218.13	95.6088	209.35	97.2787
218.32	95.6066	209.52	97.2788
218.51	95.6043	209.69	97.279
218.69	95.6021	209.86	97.2793
218.88	95.5998	210.03	97.2795
219.07	95.5975	210.2	97.2797
219.26	95.5953	210.37	97.2799
219.45	95.593	210.54	97.2801
219.63	95.5908	210.71	97.2803
219.83	95.5885	210.88	97.2805
220.01	95.5863	211.05	97.2807
220.2	95.5841	211.21	97.2809
220.4	95.5818	211.38	97.2813
220.58	95.5797	211.55	97.2815
220.77	95.5774	211.73	97.2817
220.96	95.5753	211.9	97.282
221.15	95.5731	212.06	97.2822
221.33	95.5709	212.23	97.2824
221.52	95.5687	212.4	97.2827
221.71	95.5665	212.57	97.2829
221.9	95.5643	212.74	97.2832
222.09	95.5621	212.9	97.2835
222.28	95.5599	213.07	97.2838
222.47	95.5578	213.24	97.2841
222.66	95.5556	213.41	97.2844
222.84	95.5534	213.58	97.2847
223.03	95.5513	213.75	97.285
223.22	95.5491	213.92	97.2853
223.4	95.547	214.09	97.2856
223.59	95.5449	214.25	97.2859
223.78	95.5427	214.42	97.2863
223.96	95.5406	214.59	97.2867
224.14	95.5385	214.76	97.287
224.34	95.5363	214.93	97.2873
224.52	95.5342	215.1	97.2876
224.7	95.5321	215.26	97.288
224.9	95.5299	215.43	97.2883
225.08	95.5278	215.6	97.2887
225.27	95.5257	215.77	97.289
225.45	95.5236	215.94	97.2894
225.64	95.5215	216.1	97.2897
225.83	95.5193	216.27	97.2901
226.01	95.5172	216.44	97.2905
226.2	95.5152	216.61	97.2908
226.39	95.513	216.78	97.2912
226.57	95.5109	216.95	97.2917
226.75	95.5089	217.12	97.2922
226.94	95.5068	217.28	97.2927
227.12	95.5047	217.45	97.2932
227.31	95.5027	217.62	97.2937
227.49	95.5006	217.79	97.2943
227.67	95.4985	217.96	97.2948
227.86	95.4964	218.12	97.2953
228.05	95.4944	218.29	97.2959
228.23	95.4923	218.46	97.2965
228.41	95.4903	218.63	97.297
228.59	95.4882	218.8	97.2976
228.78	95.4862	218.96	97.2981
228.96	95.4842	219.13	97.2985
229.14	95.4822	219.3	97.299
229.32	95.4802	219.47	97.2995
229.51	95.4781	219.64	97.3
229.69	95.4762	219.81	97.3005
229.87	95.4741	219.97	97.301
230.05	95.4721	220.14	97.3015
230.23	95.47	220.3	97.302
230.42	95.468	220.48	97.3025
230.6	95.4659	220.65	97.3029
230.78	95.464	220.82	97.3034
230.96	95.462	220.98	97.3039
231.15	95.46	221.15	97.3044
231.32	95.458	221.32	97.3049
231.51	95.456	221.49	97.3054
231.69	95.454	221.65	97.3059
231.87	95.452	221.82	97.3065
232.04	95.45	221.99	97.307
232.22	95.4479	222.16	97.3076
232.41	95.4458	222.33	97.308
232.59	95.4436	222.5	97.3086
232.77	95.4413	222.67	97.3092
232.95	95.439	222.83	97.3098
233.12	95.4367	223.01	97.3105
233.3	95.4344	223.17	97.3111
233.48	95.4321	223.34	97.3117
233.66	95.4298	223.51	97.3124
233.84	95.4275	223.68	97.3131
234.02	95.4252	223.85	97.3138
234.2	95.4231	224.02	97.3144
234.37	95.4211	224.19	97.3151
234.55	95.419	224.36	97.3157
234.72	95.4171	224.53	97.3162
234.9	95.4152	224.7	97.3169
235.08	95.4132	224.87	97.3175
235.26	95.4113	225.04	97.3182
235.44	95.4094	225.21	97.3188
235.61	95.4074	225.38	97.3195
235.79	95.4056	225.55	97.3202
235.96	95.4037	225.72	97.3209
236.14	95.4017	225.88	97.3215
236.31	95.3999	226.05	97.3224
236.49	95.398	226.23	97.3234
236.66	95.3961	226.39	97.3245
236.84	95.3942	226.57	97.3257
237.02	95.3923	226.74	97.3269
237.19	95.3904	226.91	97.328
237.37	95.3885	227.07	97.3292
237.54	95.3866	227.25	97.3304
237.72	95.3847	227.42	97.3316
237.88	95.3829	227.59	97.3326
238.07	95.3809	227.76	97.3335
238.24	95.3791	227.93	97.3342
238.42	95.3771	228.1	97.3346
238.59	95.3753	228.27	97.3349
238.76	95.3734	228.44	97.3351
238.94	95.3715	228.62	97.3352
239.11	95.3697	228.79	97.3353
239.28	95.3678	228.96	97.3353
239.45	95.366	229.13	97.3354
239.62	95.3642	229.3	97.3355
239.79	95.3623	229.48	97.3356
239.97	95.3604	229.65	97.3357
240.14	95.3586	229.82	97.3359
240.31	95.3567	229.99	97.3362
240.48	95.3549	230.16	97.3366
240.66	95.353	230.34	97.337
240.82	95.3512	230.51	97.3375
241	95.3494	230.67	97.3378
241.17	95.3476	230.85	97.3383
241.34	95.3457	231.02	97.3387
241.51	95.3439	231.19	97.3391
241.68	95.3421	231.36	97.3395
241.85	95.3402	231.54	97.3399
242.02	95.3384	231.71	97.3403
242.19	95.3366	231.88	97.3407
242.36	95.3348	232.06	97.341
242.53	95.333	232.23	97.3413
242.7	95.3312	232.4	97.3416
242.87	95.3294	232.57	97.3418
243.04	95.3275	232.75	97.3421
243.21	95.3257	232.92	97.3423
243.38	95.3239	233.09	97.3426
243.55	95.3222	233.27	97.3428
243.72	95.3204	233.44	97.3429
243.89	95.3186	233.61	97.343
244.05	95.3168	233.78	97.3431
244.22	95.315	233.96	97.3433
244.4	95.3132	234.13	97.3434
244.56	95.3115	234.3	97.3435
244.73	95.3097	234.48	97.3437
244.9	95.308	234.65	97.3438
245.07	95.3061	234.82	97.344
245.23	95.3044	234.99	97.3442
245.41	95.3025	235.18	97.3444
245.57	95.3008	235.35	97.3446
245.75	95.299	235.52	97.3448
245.91	95.2972	235.69	97.345
246.09	95.2953	235.87	97.3452
246.25	95.2934	236.04	97.3454
246.42	95.2916	236.22	97.3457
246.58	95.2898	236.39	97.3459
246.75	95.2879	236.57	97.3461
246.92	95.286	236.74	97.3464
247.09	95.2841	236.92	97.3466
247.26	95.2822	237.09	97.3469
247.42	95.2803	237.26	97.3471
247.59	95.2785	237.44	97.3474
247.76	95.2766	237.62	97.3476
247.92	95.2749	237.79	97.3479
248.09	95.273	237.97	97.3482
248.26	95.2712	238.14	97.3484
248.42	95.2695	238.31	97.3487
248.59	95.2677	238.49	97.349
248.76	95.2658	238.66	97.3492
248.92	95.2641	238.84	97.3495
249.08	95.2622	239.02	97.3498
249.26	95.2604	239.19	97.35
249.42	95.2586	239.36	97.3501
249.59	95.2568	239.54	97.3503
249.76	95.255	239.72	97.3505
249.92	95.2531	239.89	97.3507
250.09	95.2513	240.07	97.3508
250.26	95.2495	240.24	97.351
250.42	95.2478	240.42	97.3512
250.58	95.246	240.6	97.3514
250.75	95.2443	240.77	97.3516
250.92	95.2425	240.95	97.3519
251.08	95.2409	241.12	97.3521
251.25	95.2391	241.3	97.3524
251.42	95.2374	241.47	97.3526
251.58	95.2356	241.65	97.3528
251.75	95.2339	241.83	97.3531
251.92	95.2322	242	97.3534
252.09	95.2304	242.17	97.3536
252.25	95.2288	242.35	97.3539
252.42	95.227	242.53	97.3543
252.58	95.2253	242.7	97.3545
252.75	95.2236	242.88	97.3548
252.91	95.222	243.05	97.3552
253.07	95.2203	243.22	97.3554
253.24	95.2186	243.4	97.3557
253.41	95.2169	243.58	97.3559
253.58	95.2152	243.76	97.3561
253.74	95.2136	243.93	97.3564
253.91	95.2119	244.11	97.3567
254.07	95.2103	244.28	97.3569
254.25	95.2086	244.46	97.3572
254.41	95.2069	244.64	97.3575
254.57	95.2052	244.81	97.3578
254.74	95.2036	244.99	97.3582
254.9	95.202	245.17	97.3586
255.08	95.2003	245.34	97.3589
255.24	95.1987	245.51	97.3594
255.41	95.197	245.69	97.3598
255.57	95.1953	245.87	97.3603
255.74	95.1936	246.04	97.3608
255.9	95.1919	246.21	97.3614
256.07	95.1902	246.4	97.362
256.24	95.1885	246.57	97.3625
256.4	95.1869	246.75	97.3631
256.57	95.1851	246.92	97.3635
256.74	95.1835	247.1	97.364
256.9	95.1818	247.27	97.3645
257.07	95.1801	247.45	97.3647
257.24	95.1784	247.63	97.3652
257.4	95.1768	247.81	97.3657
257.57	95.1751	247.99	97.3662
257.74	95.1734	248.16	97.3668
257.9	95.1718	248.33	97.3674
258.07	95.17	248.51	97.3682
258.24	95.1684	248.69	97.3696
258.4	95.1667	248.86	97.3706
258.57	95.1651	249.04	97.3717
258.73	95.1634	249.21	97.3728
258.9	95.1618	249.39	97.3739
259.07	95.1601	249.57	97.375
259.24	95.1584	249.75	97.3761
259.4	95.1568	249.92	97.3772
259.57	95.1551	250.1	97.3783
259.74	95.1534	250.27	97.3793
259.9	95.1518	250.45	97.3803
260.07	95.1501	250.62	97.3812
260.24	95.1483	250.8	97.3821
260.41	95.1467	250.97	97.3829
260.58	95.145	251.15	97.3838
260.74	95.1433	251.33	97.3847
260.92	95.1416	251.51	97.3855
261.08	95.1399	251.68	97.3864
261.25	95.1382	251.86	97.3872
261.42	95.1365	252.03	97.3881
261.59	95.1349	252.21	97.3889
261.76	95.1331	252.38	97.3898
261.93	95.1314	252.56	97.3906
262.1	95.1297	252.74	97.3915
262.27	95.1279	252.91	97.3924
262.44	95.1262	253.08	97.3932
262.6	95.1245	253.26	97.3941
262.77	95.1228	253.44	97.395
262.94	95.1211	253.61	97.3958
263.11	95.1194	253.78	97.3967
263.28	95.1177	253.96	97.3977
263.45	95.1161	254.14	97.3986
263.62	95.1144	254.31	97.3996
263.79	95.1127	254.49	97.4005
263.95	95.1111	254.66	97.4018
264.13	95.1094	254.84	97.4026
264.3	95.1078	255.01	97.4035
264.46	95.1062	255.18	97.4043
264.63	95.1045	255.36	97.4052
264.8	95.1028	255.54	97.406
264.97	95.1012	255.71	97.4067
265.14	95.0995	255.89	97.4074
265.32	95.0978	256.06	97.4081
265.48	95.0962	256.24	97.4089
265.65	95.0946	256.42	97.4097
265.83	95.0928	256.59	97.4105
265.99	95.0912	256.76	97.4113
266.16	95.0896	256.94	97.4121
266.33	95.0879	257.12	97.4129
266.5	95.0862	257.29	97.4137
266.68	95.0846	257.47	97.4145
266.84	95.0829	257.64	97.4153
267.02	95.0812	257.81	97.416
267.19	95.0796	257.98	97.4168
267.35	95.078	258.16	97.4176
267.53	95.0763	258.34	97.4184
267.7	95.0747	258.52	97.4192
267.88	95.073	258.69	97.42
268.05	95.0713	258.86	97.4209
268.22	95.0696	259.04	97.4218
268.39	95.068	259.21	97.4227
268.56	95.0664	259.39	97.4236
268.73	95.0648	259.56	97.4245
268.9	95.0631	259.73	97.4255
269.07	95.0614	259.91	97.4264
269.24	95.0598	260.08	97.4274
269.42	95.0582	260.26	97.4284
269.59	95.0566	260.43	97.4293
269.76	95.0548	260.6	97.4303
269.93	95.0532	260.77	97.4313
270.1	95.0516	260.95	97.4323
270.27	95.05	261.12	97.4333
270.45	95.0483	261.3	97.4343
270.62	95.0466	261.47	97.4354
270.79	95.0449	261.64	97.4364
270.96	95.0433	261.82	97.4374
271.14	95.0415	261.99	97.4385
271.31	95.0399	262.17	97.4396
271.48	95.0382	262.34	97.4406
271.66	95.0365	262.51	97.4417
271.83	95.0349	262.69	97.4428
272	95.0332	262.86	97.4439
272.17	95.0316	263.04	97.445
272.35	95.03	263.21	97.4461
272.52	95.0284	263.38	97.4472
272.69	95.0267	263.55	97.4483
272.87	95.0252	263.73	97.4495
273.04	95.0235	263.9	97.4507
273.22	95.0219	264.07	97.4519
273.39	95.0202	264.25	97.4534
273.56	95.0186	264.42	97.4546
273.74	95.0169	264.59	97.4558
273.91	95.0153	264.77	97.4571
274.09	95.0136	264.94	97.4583
274.26	95.012	265.11	97.4596
274.43	95.0104	265.29	97.4608
274.61	95.0087	265.46	97.4621
274.78	95.007	265.63	97.4633
274.96	95.0052	265.8	97.4645
275.13	95.0034	265.98	97.4658
275.3	95.0016	266.15	97.4671
275.47	94.9997	266.32	97.4683
275.65	94.9977	266.49	97.4695
275.83	94.9956	266.67	97.4708
276	94.9936	266.84	97.4721
276.18	94.9916	267.01	97.4734
276.35	94.9896	267.19	97.4748
276.52	94.9877	267.36	97.4761
276.7	94.9857	267.53	97.4774
276.87	94.9839	267.7	97.4787
277.05	94.9821	267.87	97.4801
277.22	94.9803	268.05	97.4815
277.39	94.9787	268.22	97.4829
277.57	94.977	268.4	97.4844
277.75	94.9753	268.57	97.4859
277.91	94.9737	268.74	97.4876
278.09	94.972	268.91	97.4894
278.27	94.9703	269.08	97.4911
278.44	94.9687	269.25	97.4929
278.61	94.9671	269.42	97.4946
278.79	94.9655	269.6	97.4963
278.96	94.9639	269.77	97.4981
279.15	94.9622	269.94	97.4998
279.31	94.9606	270.11	97.5015
279.49	94.959	270.29	97.5032
279.67	94.9575	270.46	97.5048
279.84	94.9562	270.63	97.5063
280.02	94.9549	270.8	97.5079
280.19	94.9538	270.97	97.5094
280.36	94.9528	271.15	97.511
280.54	94.9517	271.32	97.5125
280.72	94.9507	271.49	97.5141
280.89	94.9496	271.66	97.5157
281.06	94.9486	271.83	97.5173
281.24	94.9475	272	97.5188
281.41	94.9463	272.18	97.5203
281.59	94.9449	272.35	97.5219
281.77	94.9434	272.52	97.5237
281.94	94.9419	272.69	97.5252
282.12	94.9403	272.86	97.5268
282.29	94.9387	273.04	97.5284
282.47	94.937	273.21	97.53
282.64	94.9354	273.38	97.5316
282.82	94.9338	273.55	97.5331
283	94.9321	273.72	97.5347
283.17	94.9305	273.89	97.5363
283.35	94.9289	274.07	97.5379
283.52	94.9273	274.24	97.5394
283.7	94.9256	274.41	97.541
283.87	94.924	274.58	97.5426
284.04	94.9224	274.75	97.5442
284.22	94.9207	274.92	97.5458
284.4	94.9191	275.1	97.5474
284.57	94.9175	275.27	97.549
284.75	94.9159	275.44	97.5507
284.92	94.9142	275.6	97.5522
285.1	94.9126	275.78	97.5539
285.28	94.911	275.95	97.5556
285.45	94.9094	276.12	97.5573
285.62	94.9078	276.3	97.559
285.8	94.9061	276.46	97.5606
285.98	94.9044	276.63	97.5623
286.16	94.9028	276.8	97.564
286.33	94.9012	276.97	97.5657
286.5	94.8995	277.15	97.5674
286.68	94.8979	277.32	97.569
286.85	94.8963	277.48	97.5706
287.03	94.8946	277.66	97.5723
287.21	94.893	277.83	97.5738
287.38	94.8914	278	97.5755
287.55	94.8898	278.17	97.5771
287.73	94.8881	278.34	97.5787
287.9	94.8865	278.51	97.5803
288.08	94.8848	278.69	97.5824
288.26	94.8832	278.85	97.584
288.43	94.8816	279.03	97.5857
288.61	94.8799	279.19	97.5871
288.78	94.8783	279.36	97.5889
288.96	94.8767	279.54	97.591
289.13	94.8751	279.71	97.5925
289.3	94.8734	279.88	97.5943
289.48	94.8718	280.05	97.5961
289.66	94.8701	280.23	97.598
289.83	94.8685	280.39	97.5998
290.01	94.8669	280.57	97.6016
290.18	94.8653	280.74	97.6035
290.36	94.8637	280.9	97.6053
290.53	94.862	281.07	97.6072
290.71	94.8604	281.25	97.6092
290.88	94.8588	281.42	97.6111
291.06	94.8572	281.59	97.613
291.23	94.8556	281.76	97.6149
291.4	94.8539	281.93	97.6169
291.58	94.8523	282.1	97.6188
291.75	94.8507	282.28	97.6207
291.92	94.849	282.45	97.6227
292.1	94.8474	282.62	97.6247
292.27	94.8457	282.79	97.6266
292.45	94.8441	282.96	97.6285
292.62	94.8424	283.13	97.6304
292.8	94.8408	283.3	97.6323
292.97	94.8392	283.47	97.6342
293.15	94.8376	283.65	97.6362
293.32	94.8359	283.81	97.6381
293.49	94.8343	283.98	97.6401
293.67	94.8327	284.15	97.642
293.84	94.8311	284.32	97.6439
294.01	94.8297	284.5	97.646
294.19	94.8282	284.66	97.6484
294.37	94.8267	284.84	97.6505
294.54	94.8252	285.01	97.6526
294.71	94.8238	285.18	97.6547
294.88	94.8223	285.35	97.6567
295.06	94.8208	285.52	97.6588
295.23	94.8193	285.69	97.6609
295.4	94.8178	285.87	97.6631
295.58	94.8163	286.03	97.6652
295.75	94.8147	286.21	97.6673
295.93	94.813	286.37	97.6692
296.1	94.8113	286.55	97.6711
296.27	94.8097	286.72	97.6728
296.45	94.808	286.9	97.6745
296.62	94.8063	287.06	97.676
296.8	94.8047	287.23	97.6776
296.97	94.8031	287.4	97.6793
297.13	94.8015	287.57	97.6809
297.31	94.7998	287.74	97.6827
297.49	94.7982	287.92	97.6846
297.66	94.7966	288.08	97.6867
297.83	94.795	288.25	97.689
298	94.7934	288.43	97.6915
298.17	94.7917	288.6	97.6941
298.35	94.7901	288.77	97.6968
298.52	94.7885	288.94	97.6996
298.69	94.7868	289.11	97.7024
298.87	94.7852	289.28	97.7052
299.04	94.7835	289.45	97.7079
299.22	94.7819	289.63	97.7106
299.39	94.7803	289.8	97.7132
299.56	94.7787	289.96	97.7158
299.73	94.777	290.14	97.7183
299.91	94.7754	290.31	97.7209
300.08	94.7738	290.48	97.7233
300.24	94.7722	290.65	97.7257
300.42	94.7705	290.82	97.7282
300.59	94.7689	290.99	97.7307
300.76	94.7673	291.16	97.7332
300.94	94.7656	291.33	97.7358
301.11	94.764	291.51	97.7384
301.29	94.7623	291.68	97.7411
301.46	94.7607	291.85	97.7437
301.63	94.7591	292.02	97.7463
301.8	94.7574	292.19	97.749
301.97	94.7558	292.36	97.7517
302.15	94.7542	292.53	97.7544
302.32	94.7526	292.71	97.7572
302.49	94.7509	292.87	97.7599
302.66	94.7493	293.05	97.7627
302.83	94.7477	293.22	97.7656
303	94.746	293.39	97.7683
303.18	94.7444	293.56	97.7712
303.35	94.7427	293.73	97.7741
303.52	94.7411	293.91	97.7771
303.7	94.7393	294.08	97.7799
303.86	94.7378	294.25	97.783
304.03	94.7362	294.42	97.786
304.2	94.7346	294.59	97.7889
304.38	94.7328	294.75	97.7919
304.54	94.7313	294.93	97.795
304.72	94.7295	295.1	97.7979
304.9	94.7279	295.27	97.8011
305.06	94.7263	295.45	97.8041
305.23	94.7247	295.62	97.8072
305.4	94.7231	295.79	97.8102
305.57	94.7214	295.96	97.8133
305.75	94.7197	296.13	97.8163
305.92	94.718	296.3	97.8194
306.09	94.7164	296.48	97.8225
306.26	94.7148	296.65	97.8256
306.43	94.7132	296.82	97.8287
306.6	94.7116	296.99	97.8318
306.77	94.7099	297.17	97.8349
306.94	94.7082	297.34	97.838
307.11	94.7067	297.5	97.841
307.28	94.705	297.68	97.8443
307.46	94.7034	297.85	97.8474
307.62	94.7018	298.02	97.8505
307.79	94.7001	298.19	97.8537
307.97	94.6984	298.36	97.8568
308.14	94.6968	298.53	97.8599
308.31	94.6952	298.71	97.8632
308.48	94.6935	298.88	97.8664
308.65	94.6919	299.05	97.8696
308.82	94.6903	299.22	97.8728
308.99	94.6886	299.39	97.8761
309.15	94.687	299.57	97.8793
309.33	94.6854	299.74	97.8826
309.5	94.6838	299.91	97.8859
309.66	94.6821	300.08	97.8892
309.84	94.6804	300.25	97.8924
310.01	94.6787	300.42	97.8957
310.18	94.6771	300.6	97.8991
310.35	94.6754	300.77	97.9023
310.53	94.6737	300.94	97.9057
310.69	94.6722	301.11	97.9089
310.87	94.6704	301.29	97.9122
311.03	94.6688	301.46	97.9154
311.21	94.6671	301.63	97.9187
311.38	94.6655	301.8	97.922
311.55	94.6638	301.98	97.9253
311.72	94.6622	302.15	97.9286
311.88	94.6606	302.32	97.9319
312.06	94.6589	302.49	97.9352
312.23	94.6572	302.66	97.9385
312.39	94.6556	302.83	97.9417
312.57	94.6539	303	97.9451
312.74	94.6522	303.17	97.9484
312.91	94.6505	303.35	97.9518
313.08	94.6489	303.52	97.9552
313.25	94.6472	303.7	97.9586
313.42	94.6456	303.86	97.9619
313.59	94.6439	304.04	97.9653
313.76	94.6422	304.21	97.9687
313.93	94.6405	304.38	97.9721
314.1	94.6388	304.55	97.9756
314.27	94.6371	304.72	97.979
314.44	94.6354	304.9	97.9825
314.61	94.6336	305.07	97.986
314.78	94.6319	305.24	97.9895
314.95	94.6302	305.42	97.993
315.12	94.6285	305.59	97.9964
315.29	94.6267	305.76	98.0002
315.46	94.625	305.93	98.0037
315.63	94.6233	306.1	98.0071
315.8	94.6216	306.27	98.0105
315.97	94.6198	306.44	98.0139
316.14	94.6181	306.62	98.0174
316.31	94.6165	306.79	98.0207
316.48	94.6148	306.96	98.0241
316.65	94.6131	307.14	98.0276
316.82	94.6114	307.31	98.0309
317	94.6097	307.48	98.0342
317.17	94.608	307.65	98.0375
317.33	94.6064	307.82	98.0409
317.5	94.6048	307.99	98.0443
317.67	94.6031	308.16	98.0476
317.83	94.6014	308.34	98.0511
318	94.5998	308.51	98.0545
318.17	94.5982	308.68	98.0577
318.34	94.5964	308.85	98.061
318.52	94.5947	309.03	98.0643
318.69	94.593	309.2	98.0668
318.86	94.5913	309.37	98.0698
319.03	94.5897	309.54	98.0735
319.2	94.588	309.72	98.0761
319.37	94.5863	309.89	98.0792
319.54	94.5846	310.06	98.0822
319.71	94.5829	310.23	98.0853
319.88	94.5812	310.4	98.0885
320.05	94.5797	310.57	98.0919
320.22	94.5781	310.75	98.0953
320.39	94.5765	310.92	98.0986
320.56	94.5749	311.09	98.102
320.73	94.5733	311.26	98.1056
320.9	94.5717	311.44	98.1091
321.07	94.5701	311.61	98.1125
321.24	94.5686	311.78	98.1161
321.41	94.5669	311.95	98.1196
321.58	94.5653	312.12	98.1231
321.75	94.5636	312.29	98.1267
321.92	94.5619	312.47	98.1303
322.09	94.5602	312.64	98.1338
322.26	94.5585	312.81	98.1374
322.44	94.5568	312.98	98.1409
322.6	94.5551	313.15	98.1445
322.77	94.5534	313.32	98.1481
322.94	94.5517	313.5	98.1518
323.11	94.55	313.67	98.1553
323.29	94.5483	313.84	98.1591
323.45	94.5466	314.02	98.1627
323.62	94.5449	314.19	98.1663
323.79	94.5432	314.36	98.1699
323.97	94.5415	314.53	98.1735
324.13	94.5398	314.7	98.1772
324.3	94.5381	314.87	98.1808
324.47	94.5364	315.04	98.1845
324.64	94.5347	315.21	98.1882
324.81	94.533	315.39	98.1921
324.99	94.5313	315.56	98.1958
325.16	94.5296	315.73	98.1997
325.33	94.5279	315.9	98.2036
325.5	94.5262	316.07	98.2074
325.67	94.5245	316.24	98.2115
325.84	94.5228	316.41	98.2155
326.01	94.5211	316.58	98.2194
326.18	94.5194	316.76	98.2236
326.35	94.5178	316.93	98.2275
326.52	94.5161	317.1	98.2313
326.69	94.5144	317.27	98.2353
326.86	94.5126	317.45	98.2394
327.03	94.511	317.62	98.2433
327.2	94.5092	317.79	98.2472
327.37	94.5075	317.96	98.2512
327.54	94.5058	318.13	98.2552
327.71	94.5041	318.3	98.2592
327.88	94.5024	318.48	98.2632
328.05	94.5007	318.65	98.2673
328.22	94.499	318.82	98.2713
328.4	94.4973	318.99	98.2753
328.57	94.4956	319.16	98.2794
328.74	94.4939	319.34	98.2834
328.91	94.4923	319.51	98.2875
329.08	94.4907	319.68	98.2916
329.24	94.4891	319.85	98.2955
329.41	94.4874	320.02	98.2995
329.59	94.4857	320.2	98.3038
329.76	94.4841	320.37	98.3079
329.93	94.4824	320.53	98.3118
330.1	94.4807	320.71	98.316
330.28	94.479	320.88	98.3201
330.44	94.4774	321.05	98.3243
330.62	94.4757	321.23	98.3284
330.79	94.474	321.39	98.3323
330.96	94.4723	321.56	98.3365
331.13	94.4707	321.73	98.3405
331.3	94.4691	321.9	98.3447
331.47	94.4673	322.07	98.3487
331.64	94.4656	322.25	98.3529
331.81	94.4638	322.42	98.3572
331.98	94.4621	322.59	98.3613
332.15	94.4603	322.76	98.3654
332.32	94.4586	322.94	98.3696
332.5	94.4568	323.11	98.3738
332.67	94.455	323.28	98.378
332.84	94.4532	323.45	98.3821
333.01	94.4515	323.62	98.3863
333.18	94.4497	323.79	98.3903
333.36	94.4479	323.96	98.3945
333.52	94.4463	324.13	98.3987
333.7	94.4445	324.3	98.4028
333.87	94.4428	324.47	98.407
334.04	94.4411	324.64	98.411
334.2	94.4394	324.81	98.4152
334.38	94.4376	324.98	98.4193
334.55	94.436	325.15	98.4234
334.72	94.4342	325.33	98.4276
334.89	94.4325	325.5	98.4318
335.06	94.4308	325.67	98.4359
335.23	94.4291	325.84	98.4403
335.4	94.4274	326.01	98.4445
335.57	94.4257	326.18	98.4486
335.74	94.4239	326.35	98.453
335.92	94.4223	326.53	98.4573
336.09	94.4206	326.69	98.4614
336.26	94.4191	326.87	98.4658
336.43	94.4176	327.04	98.4701
336.61	94.4163	327.21	98.4743
336.77	94.4146	327.38	98.4786
336.94	94.4131	327.55	98.4829
337.11	94.4117	327.73	98.4872
337.29	94.4102	327.9	98.4915
337.46	94.4087	328.07	98.4959
337.62	94.4073	328.24	98.5001
337.8	94.4057	328.41	98.5043
337.97	94.404	328.59	98.5088
338.14	94.4023	328.75	98.5128
338.32	94.4006	328.92	98.5169
338.49	94.3989	329.09	98.521
338.65	94.3972	329.26	98.5249
338.83	94.3954	329.43	98.5288
339	94.3937	329.61	98.5329
339.17	94.392	329.78	98.5369
339.34	94.3902	329.95	98.5408
339.51	94.3885	330.12	98.5449
339.68	94.3868	330.29	98.549
[truncated: 4,013 more rows]

[truncated: 2 more sheets: Raman, Equilibrium data]
